# Supplementary material for: RAS mutations drive proliferative chronic myelomonocytic leukemia via a KMT2A-PLK1 axis
Source: Nat Commun. 2021 May 18;12:2901. doi: 10.1038/s41467-021-23186-w (PMC8131698; doi:10.1038/s41467-021-23186-w)
Supplement: Supplementary file 4 — Supplementary Data 1 [file 41467_2021_23186_MOESM4_ESM.xlsx]

## Sheet: Differential Expression
Ensembl	Gene	log2FC	FDR
ENSG00000182263	FIGN	7.13386	3.5669e-05
ENSG00000066813	ACSM2B	6.80835	0.00110717
ENSG00000182836	PLCXD3	6.78079	2.165e-05
ENSG00000260802	SERTM2	6.4506	5.60714e-05
ENSG00000107447	DNTT	6.3885	0.000178771
ENSG00000147255	IGSF1	6.23157	0.0120039
ENSG00000156103	MMP16	6.18002	0.000399917
ENSG00000164825	DEFB1	6.11092	3.68155e-08
ENSG00000196482	ESRRG	6.02091	0.000627662
ENSG00000263914	MTND2P13	5.94846	0.00129826
ENSG00000139515	PDX1	5.87237	0.00119828
ENSG00000109132	PHOX2B	5.84475	0.07208
ENSG00000074047	GLI2	5.80799	0.0793457
ENSG00000237442	HNRNPA1P57	5.77438	0.00248078
ENSG00000259425		5.76353	0.00014248
ENSG00000154096	THY1	5.75049	0.117761
ENSG00000139915	MDGA2	5.73311	0.161696
ENSG00000091128	LAMB4	5.72196	0.00328034
ENSG00000137699	TRIM29	5.71422	0.16333
ENSG00000227717		5.70195	0.00246806
ENSG00000189229		5.69032	0.106474
ENSG00000240086		5.63503	2.64538e-05
ENSG00000197641	SERPINB13	5.62325	6.30025e-05
ENSG00000197437	OR13G1	5.62243	0.000338829
ENSG00000266529	MTCYBP13	5.61213	0.0825807
ENSG00000079102	RUNX1T1	5.57694	0.011681
ENSG00000236939	BAALC-AS2	5.57437	0.000184373
ENSG00000169297	NR0B1	5.56662	0.0542951
ENSG00000117114	ADGRL2	5.54478	0.012212
ENSG00000174938	SEZ6L2	5.48258	0.0916488
ENSG00000133640	LRRIQ1	5.48149	0.000721766
ENSG00000215378	DEFT1P	5.46509	1.13451e-06
ENSG00000177511	ST8SIA3	5.42125	0.189255
ENSG00000136267	DGKB	5.37987	0.00325529
ENSG00000144891	AGTR1	5.35914	0.000390153
ENSG00000159167	STC1	5.3415	0.197365
ENSG00000148942	SLC5A12	5.3406	0.00213705
ENSG00000165973	NELL1	5.32323	0.0265872
ENSG00000125851	PCSK2	5.24279	0.123891
ENSG00000184564	SLITRK6	5.21553	0.132299
ENSG00000156575	PRG3	5.20345	6.47246e-05
ENSG00000170961	HAS2	5.19022	0.000678618
ENSG00000245688		5.1822	0.000127128
ENSG00000253604		5.17051	0.00979043
ENSG00000154864	PIEZO2	5.16729	3.51975e-06
ENSG00000197891	SLC22A12	5.16621	0.0172533
ENSG00000112559	MDFI	5.15941	0.0169437
ENSG00000166473	PKD1L2	5.14775	0.0131617
ENSG00000104723	TUSC3	5.14754	0.00815234
ENSG00000256748		5.1349	0.00214655
ENSG00000130226	DPP6	5.1177	0.00244564
ENSG00000138162	TACC2	5.11286	0.00873089
ENSG00000204442	FAM155A	5.07962	0.0369141
ENSG00000141431	ASXL3	5.05675	0.000812173
ENSG00000008196	TFAP2B	5.01423	0.155297
ENSG00000108018	SORCS1	4.99555	0.0189449
ENSG00000251003	ZFPM2-AS1	4.98991	0.026971
ENSG00000065609	SNAP91	4.98427	0.00950592
ENSG00000084628	NKAIN1	4.97405	0.00804322
ENSG00000137473	TTC29	4.97075	0.00475195
ENSG00000266456		4.95543	2.64538e-05
ENSG00000244427		4.94939	1.12488e-05
ENSG00000077279	DCX	4.9422	0.122601
ENSG00000250387	LINC02197	4.93154	0.00113417
ENSG00000100448	CTSG	4.93148	1.56075e-08
ENSG00000182050	MGAT4C	4.9237	0.225003
ENSG00000132840	BHMT2	4.92287	0.00741482
ENSG00000258412		4.92191	0.0220947
ENSG00000155269	GPR78	4.90703	0.0507524
ENSG00000115648	MLPH	4.89916	0.0548755
ENSG00000122691	TWIST1	4.88995	0.0168264
ENSG00000204362		4.88778	0.00889292
ENSG00000174450	GOLGA6L2	4.8852	0.00887193
ENSG00000171885	AQP4	4.88491	0.00540456
ENSG00000004846	ABCB5	4.88392	0.0316689
ENSG00000139767	SRRM4	4.88255	0.244333
ENSG00000185008	ROBO2	4.88172	0.0684451
ENSG00000171016	PYGO1	4.86701	0.000364299
ENSG00000135502	SLC26A10	4.86389	0.0257193
ENSG00000258986	TMEM179	4.86186	0.230251
ENSG00000198774	RASSF9	4.84393	0.0507631
ENSG00000143469	SYT14	4.82669	0.251308
ENSG00000203727	SAMD5	4.81811	0.0104269
ENSG00000215568	GAB4	4.80657	0.253543
ENSG00000231933		4.8027	0.0345178
ENSG00000260580		4.79317	1.68138e-05
ENSG00000203963	C1orf141	4.79116	0.0920054
ENSG00000254544	PCNAP4	4.78763	0.0133188
ENSG00000119938	PPP1R3C	4.78726	0.0193155
ENSG00000182492	BGN	4.77703	0.0611984
ENSG00000166426	CRABP1	4.77137	0.0168264
ENSG00000230400	LINC01747	4.76532	0.02939
ENSG00000128322	IGLL1	4.75768	1.96109e-05
ENSG00000198597	ZNF536	4.75662	0.174083
ENSG00000244089	HMGB1P30	4.75497	0.0101173
ENSG00000250986	LINC02600	4.74294	0.0940597
ENSG00000114248	LRRC31	4.73633	0.0341888
ENSG00000170703	TTLL6	4.73619	0.00333836
ENSG00000237819		4.73357	0.00152144
ENSG00000258010		4.72188	0.00157185
ENSG00000174562	KLK15	4.71413	0.0632825
ENSG00000128655	PDE11A	4.70953	0.0143035
ENSG00000251385	MTCYBP16	4.70877	0.0596765
ENSG00000153820	SPHKAP	4.69798	0.216293
ENSG00000151025	GPR158	4.69679	0.0238753
ENSG00000105392	CRX	4.67615	0.0468576
ENSG00000179284	DAND5	4.67388	0.0167107
ENSG00000169418	NPR1	4.67205	0.106456
ENSG00000185737	NRG3	4.66647	0.10189
ENSG00000249910	TRIM51CP	4.65829	0.0402605
ENSG00000229308		4.64594	0.0075526
ENSG00000153707	PTPRD	4.64572	0.00190798
ENSG00000171551	ECEL1	4.63956	0.0383199
ENSG00000069122	ADGRF5	4.63768	0.016111
ENSG00000184304	PRKD1	4.62816	0.00972173
ENSG00000230818	MTND2P16	4.62588	0.0645109
ENSG00000222259	RN7SKP114	4.62224	0.000940842
ENSG00000228401		4.61961	0.00912492
ENSG00000145863	GABRA6	4.61309	0.230182
ENSG00000101746	NOL4	4.61281	0.110078
ENSG00000255459		4.60672	0.00131503
ENSG00000115461	IGFBP5	4.60561	0.0277988
ENSG00000039139	DNAH5	4.5975	0.0859208
ENSG00000242512	LINC01206	4.59721	0.278304
ENSG00000249669	CARMN	4.59664	0.00584109
ENSG00000140481	CCDC33	4.59629	0.0403055
ENSG00000254066	LINC01938	4.59568	6.61837e-06
ENSG00000198570	RD3	4.5917	0.0153104
ENSG00000187955	COL14A1	4.59142	0.0017687
ENSG00000163873	GRIK3	4.59102	0.00731009
ENSG00000146151	HMGCLL1	4.58956	0.0486737
ENSG00000250748		4.58781	4.23969e-06
ENSG00000128510	CPA4	4.58591	0.234537
ENSG00000259663		4.58174	0.236026
ENSG00000259550	HNRNPA1P74	4.57838	0.110998
ENSG00000187372	PCDHB13	4.5775	0.0155818
ENSG00000109832	DDX25	4.57525	0.00189279
ENSG00000258788	CKS1BP1	4.57461	0.012078
ENSG00000148948	LRRC4C	4.5614	0.0435644
ENSG00000230882		4.55355	0.173365
ENSG00000187242	KRT12	4.55142	4.32296e-06
ENSG00000174808	BTC	4.55109	0.0246865
ENSG00000134533	RERG	4.5487	0.0805462
ENSG00000131620	ANO1	4.54843	0.0807145
ENSG00000106852	LHX6	4.54823	0.0148214
ENSG00000147256	ARHGAP36	4.54729	0.17124
ENSG00000181072	CHRM2	4.5419	0.0113248
ENSG00000164093	PITX2	4.53843	0.0791078
ENSG00000134817	APLNR	4.53626	0.0341723
ENSG00000271381	REXO1L9P	4.53494	0.00343762
ENSG00000196228	SULT1C3	4.53438	0.0419982
ENSG00000159251	ACTC1	4.53262	0.176127
ENSG00000016082	ISL1	4.52994	0.122208
ENSG00000155052	CNTNAP5	4.51864	0.0334568
ENSG00000159398	CES5A	4.51046	0.0772993
ENSG00000182077	PTCHD3	4.50696	0.0787685
ENSG00000136695	IL36RN	4.49921	0.119255
ENSG00000189058	APOD	4.49556	0.0476709
ENSG00000171724	VAT1L	4.49416	0.033696
ENSG00000153246	PLA2R1	4.49152	0.000120506
ENSG00000163395	IGFN1	4.48708	0.00100244
ENSG00000168065	SLC22A11	4.48554	0.130355
ENSG00000237850		4.48159	0.0826234
ENSG00000230426	ERVMER61-1	4.47944	0.181308
ENSG00000172020	GAP43	4.47783	0.0416253
ENSG00000078549	ADCYAP1R1	4.47281	0.0395209
ENSG00000226476	LINC01748	4.47179	0.0133188
ENSG00000060709	RIMBP2	4.46689	0.0107068
ENSG00000198704	GPX6	4.46194	0.0857155
ENSG00000226258	GRM7-AS3	4.4407	0.20725
ENSG00000137077	CCL21	4.44018	0.081217
ENSG00000135824	RGS8	4.43859	0.0839207
ENSG00000165966	PDZRN4	4.43577	0.0148862
ENSG00000222035	KIAA2012-AS1	4.43502	0.0169637
ENSG00000214897	PNMA6E	4.42154	0.0425169
ENSG00000147588	PMP2	4.42145	0.1922
ENSG00000228095		4.41046	0.0584874
ENSG00000007306	CEACAM7	4.40912	0.0209031
ENSG00000148541	FAM13C	4.40707	0.13767
ENSG00000170419	VSTM2A	4.40662	0.0645602
ENSG00000198326	TMEM239	4.40609	0.193082
ENSG00000082482	KCNK2	4.40535	0.264694
ENSG00000166006	KCNC2	4.40494	0.0196339
ENSG00000100312	ACR	4.40324	0.132796
ENSG00000260715		4.40024	0.19651
ENSG00000186472	PCLO	4.39893	0.000164087
ENSG00000094661	OR1I1	4.39719	0.190541
ENSG00000101144	BMP7	4.39416	0.197473
ENSG00000249482	USP17L14P	4.39376	0.194406
ENSG00000132911	NMUR2	4.3903	0.198234
ENSG00000232395		4.38915	0.0907823
ENSG00000197430	OPALIN	4.38627	0.021042
ENSG00000237588		4.38418	0.0621232
ENSG00000125999	BPIFB1	4.3834	0.140278
ENSG00000118194	TNNT2	4.38332	0.209532
ENSG00000169894	MUC3A	4.38194	0.132721
ENSG00000228656	MYO5BP3	4.37884	0.199598
ENSG00000267075		4.37587	0.27008
ENSG00000169397	RNASE3	4.37507	5.94703e-10
ENSG00000168631	MUCL3	4.37109	0.0340387
ENSG00000229418		4.3706	0.0869375
ENSG00000205976		4.36912	0.0566382
ENSG00000019549	SNAI2	4.36117	0.0919234
ENSG00000161850	KRT82	4.35883	0.200647
ENSG00000136155	SCEL	4.35802	0.144384
ENSG00000272021		4.35758	3.16395e-05
ENSG00000183775	KCTD16	4.35604	0.00594595
ENSG00000112852	PCDHB2	4.35556	0.136697
ENSG00000234595		4.35145	0.0907823
ENSG00000206260	PRR23A	4.34922	0.137294
ENSG00000258909		4.34719	0.148537
ENSG00000167178	ISLR2	4.34694	0.0307046
ENSG00000146352	CLVS2	4.34536	0.148537
ENSG00000253477		4.34353	0.0896501
ENSG00000205279	CTXN3	4.33707	0.202436
ENSG00000103546	SLC6A2	4.33686	0.0290523
ENSG00000081138	CDH7	4.33598	0.0970404
ENSG00000180861	LINC01559	4.33553	0.202601
ENSG00000225742	LINC02036	4.3322	0.0575087
ENSG00000219702		4.33143	0.000939532
ENSG00000171303	KCNK3	4.33116	0.14469
ENSG00000168505	GBX2	4.32627	0.208051
ENSG00000155511	GRIA1	4.3226	0.0159887
ENSG00000251178	OR7E21P	4.32176	0.0955138
ENSG00000184160	ADRA2C	4.31986	0.0959919
ENSG00000251576	LINC01267	4.31886	0.00735426
ENSG00000169344	UMOD	4.31681	0.205373
ENSG00000260062	GOLGA2P11	4.31637	0.00408079
ENSG00000227528	DIAPH3-AS1	4.31403	0.0127154
ENSG00000205678	TECRL	4.31273	0.153161
ENSG00000266885		4.30889	0.282204
ENSG00000128040	SPINK2	4.30835	8.50089e-06
ENSG00000246095	LINC01096	4.30771	0.147496
ENSG00000138083	SIX3	4.30073	0.0668987
ENSG00000112319	EYA4	4.29554	0.316544
ENSG00000172782	FADS6	4.2951	0.213288
ENSG00000248383	PCDHAC1	4.29231	0.0419494
ENSG00000224110	MTRF1LP2	4.28832	0.0400998
ENSG00000168621	GDNF	4.28598	0.101429
ENSG00000268621	IGFL2-AS1	4.28556	0.2122
ENSG00000214266	STARP1	4.28297	0.156212
ENSG00000185652	NTF3	4.27525	0.288705
ENSG00000162365	CYP4A22	4.27434	0.0462842
ENSG00000254840		4.27315	0.288953
ENSG00000179636	TPPP2	4.27094	0.217208
ENSG00000169059	VCX3A	4.26526	0.0920415
ENSG00000087494	PTHLH	4.2647	0.0516152
ENSG00000171053	PATE1	4.26448	0.110526
ENSG00000102466	FGF14	4.26304	0.0432963
ENSG00000130224	LRCH2	4.26281	0.0406557
ENSG00000197444	OGDHL	4.2623	0.0733889
ENSG00000227094		4.26102	0.000289192
ENSG00000110975	SYT10	4.25738	0.160681
ENSG00000140955	ADAD2	4.25478	0.0720577
ENSG00000236673		4.25234	0.0314787
ENSG00000153930	ANKFN1	4.25168	0.00128251
ENSG00000267313		4.25162	0.0726888
ENSG00000185352	HS6ST3	4.248	0.0663548
ENSG00000176584	DMBT1P1	4.2475	0.224789
ENSG00000261272	MUC22	4.24743	0.296516
ENSG00000243073	PRAMEF4	4.24656	0.21846
ENSG00000137766	UNC13C	4.24576	0.00905352
ENSG00000165566	AMER2	4.24428	0.323855
ENSG00000218089	DNAJA1P4	4.2426	0.10189
ENSG00000133169	BEX1	4.24179	3.53143e-09
ENSG00000144366	GULP1	4.24012	0.00557529
ENSG00000204918	PRR20B	4.23599	0.324335
ENSG00000101438	SLC32A1	4.23423	0.220813
ENSG00000272396		4.23379	0.00164777
ENSG00000110900	TSPAN11	4.23258	0.000678618
ENSG00000183778	B3GALT5	4.23225	0.0739899
ENSG00000099869	IGF2-AS	4.23064	0.219845
ENSG00000188488	SERPINA5	4.22988	0.0715762
ENSG00000139144	PIK3C2G	4.228	0.0510777
ENSG00000188153	COL4A5	4.22525	5.09216e-05
ENSG00000163518	FCRL4	4.22336	0.0401847
ENSG00000066629	EML1	4.2229	0.12097
ENSG00000249484	LINC01470	4.222	0.225459
ENSG00000254535	PABPC4L	4.21968	0.00693675
ENSG00000249550	LINC01234	4.21709	0.0813777
ENSG00000254728		4.21476	0.223896
ENSG00000253318	TMCC1P1	4.21358	0.162763
ENSG00000169040	PMCHL2	4.21099	0.0441603
ENSG00000225552	NAALADL2-AS1	4.20459	0.104692
ENSG00000215246		4.20394	0.0367761
ENSG00000189139	FSCB	4.2033	0.301744
ENSG00000258231		4.20109	0.30221
ENSG00000125813	PAX1	4.20032	0.233042
ENSG00000148604	RGR	4.20014	0.166475
ENSG00000237055	MTCO1P48	4.1979	0.224721
ENSG00000104537	ANXA13	4.19444	0.303448
ENSG00000253614		4.1921	0.228114
ENSG00000164822	DEFA6	4.19193	0.0138196
ENSG00000253608		4.19065	0.231034
ENSG00000100968	NFATC4	4.18867	0.000492567
ENSG00000243081		4.18749	0.00494866
ENSG00000181171	FER1L6-AS1	4.18426	0.0506
ENSG00000205704	LINC00634	4.18401	0.232012
ENSG00000204661	C5orf60	4.18365	0.232151
ENSG00000181856	SLC2A4	4.18294	0.00464324
ENSG00000118160	SLC8A2	4.1821	0.00528818
ENSG00000253164		4.18184	0.228114
ENSG00000251545		4.18046	0.167532
ENSG00000131142	CCL25	4.17708	0.168892
ENSG00000079841	RIMS1	4.17459	0.149002
ENSG00000239105	RNU7-73P	4.17382	0.00629646
ENSG00000235914	MACROD2-AS1	4.16945	0.00326141
ENSG00000131864	USP29	4.16933	0.308162
ENSG00000186297	GABRA5	4.1685	0.0744371
ENSG00000101327	PDYN	4.16538	0.0056069
ENSG00000155816	FMN2	4.1644	0.128714
ENSG00000152137	HSPB8	4.16385	0.161461
ENSG00000188803	SHISA6	4.16306	0.0854032
ENSG00000156925	ZIC3	4.15784	0.237014
ENSG00000214268	RPS3AP33	4.15709	0.00499144
ENSG00000206120	EGFEM1P	4.15624	2.41791e-05
ENSG00000072041	SLC6A15	4.15535	0.232802
ENSG00000197085	NPSR1-AS1	4.15368	0.240878
ENSG00000226034	NANOGNBP1	4.15313	0.166183
ENSG00000109576	AADAT	4.15217	0.0289149
ENSG00000255314		4.15179	0.23763
ENSG00000180818	HOXC10	4.15167	0.169762
ENSG00000196132	MYT1	4.15152	0.0221689
ENSG00000183747	ACSM2A	4.15029	0.0540101
ENSG00000154415	PPP1R3A	4.14945	0.169594
ENSG00000143006	DMRTB1	4.14603	0.236723
ENSG00000235690	CUBNP3	4.14544	0.0610061
ENSG00000114279	FGF12	4.14541	0.123106
ENSG00000204174	NPY4R	4.14231	0.239241
ENSG00000197838	CYP2A13	4.14188	0.239227
ENSG00000207996	MIR301A	4.13846	2.79088e-05
ENSG00000243064	ABCC13	4.13782	0.000167319
ENSG00000163792	TCF23	4.13717	0.168831
ENSG00000137745	MMP13	4.13579	0.243719
ENSG00000184303	DRD5P1	4.13453	0.314624
ENSG00000178928	TPRX1	4.13433	0.174794
ENSG00000176406	RIMS2	4.13299	6.07973e-08
ENSG00000262119		4.13142	0.0283734
ENSG00000204361	NXPE2	4.13034	0.05351
ENSG00000176840	MIR7-3HG	4.12955	0.167056
ENSG00000228021		4.12937	0.000251443
ENSG00000267573	KRT8P5	4.1284	0.0304027
ENSG00000123999	INHA	4.12732	0.17418
ENSG00000227706		4.12657	0.12097
ENSG00000175772	LINC01106	4.12407	0.00252825
ENSG00000268038	LINC01785	4.12349	0.245621
ENSG00000227308		4.12004	0.1186
ENSG00000007062	PROM1	4.11921	3.10409e-06
ENSG00000205653		4.11453	0.243761
ENSG00000089225	TBX5	4.11407	0.182153
ENSG00000157851	DPYSL5	4.11307	0.339969
ENSG00000111799	COL12A1	4.11139	0.00455412
ENSG00000243137	PSG4	4.109	0.0868405
ENSG00000178171	AMER3	4.10785	0.122163
ENSG00000110148	CCKBR	4.10768	0.00377075
ENSG00000186440	OR6P1	4.10662	0.0479312
ENSG00000003989	SLC7A2	4.10628	0.0157832
ENSG00000255075	CENPUP1	4.10599	0.000343804
ENSG00000223815	DIAPH3-AS2	4.10541	1.29119e-05
ENSG00000136574	GATA4	4.10092	0.118227
ENSG00000253414		4.09936	0.00957272
ENSG00000146648	EGFR	4.09895	0.00632687
ENSG00000120549	KIAA1217	4.09876	0.00108854
ENSG00000250877		4.09545	0.120655
ENSG00000228862		4.09518	0.00290353
ENSG00000141052	MYOCD	4.08835	0.132854
ENSG00000227769		4.08661	0.0495345
ENSG00000122254	HS3ST2	4.08539	0.245261
ENSG00000237289	CKMT1B	4.08484	0.0964307
ENSG00000266433	TBC1D3P5	4.08457	0.324279
ENSG00000109101	FOXN1	4.08437	0.326314
ENSG00000248408	LINC02469	4.08291	0.134054
ENSG00000214381	LINC00488	4.08217	0.324724
ENSG00000204246	OR13C3	4.08193	0.0280222
ENSG00000185269	NOTUM	4.08152	0.0207666
ENSG00000018236	CNTN1	4.08138	0.141969
ENSG00000204688	OR2H1	4.08038	0.249697
ENSG00000182965	NPM1P14	4.07737	0.325796
ENSG00000214344	OR4F13P	4.07737	0.325796
ENSG00000261411		4.07737	0.325796
ENSG00000166049	PASD1	4.07582	0.0887357
ENSG00000233101	HOXB-AS3	4.07473	0.0198711
ENSG00000186897	C1QL4	4.07302	0.0554965
ENSG00000254542	NAV2-AS3	4.07293	0.0074117
ENSG00000237321		4.06991	0.000117234
ENSG00000165164	CFAP47	4.06976	0.030596
ENSG00000259582		4.06608	0.250765
ENSG00000213023	SYT3	4.06348	0.138335
ENSG00000248222		4.05899	0.134199
ENSG00000164488	DACT2	4.05755	0.181808
ENSG00000236963	LINC01141	4.05743	0.0559849
ENSG00000203462		4.05518	0.00275817
ENSG00000130707	ASS1	4.0535	0.0461473
ENSG00000248587	GDNF-AS1	4.04955	0.090478
ENSG00000152977	ZIC1	4.04872	0.133018
ENSG00000174059	CD34	4.04597	7.21486e-06
ENSG00000142149	HUNK	4.04493	0.100845
ENSG00000198542	ITGBL1	4.04333	0.056138
ENSG00000220131		4.04148	0.00377075
ENSG00000170153	RNF150	4.04013	1.23646e-05
ENSG00000205922	ONECUT3	4.03836	0.0978455
ENSG00000248332	TUB-AS1	4.03731	0.18678
ENSG00000188984	AADACL3	4.03477	0.00738065
ENSG00000248713	C4orf54	4.03347	0.101412
ENSG00000184258	CDR1	4.03066	0.213874
ENSG00000187772	LIN28B	4.02944	0.081286
ENSG00000254293		4.02581	0.129186
ENSG00000250337	PURPL	4.01457	0.0122707
ENSG00000188655	RNASE9	4.01261	0.0126427
ENSG00000251303	CAB39P1	4.00871	3.21392e-05
ENSG00000227755		4.00815	0.0168301
ENSG00000172752	COL6A5	4.00651	0.00207479
ENSG00000149926	FAM57B	4.00204	0.00114525
ENSG00000120327	PCDHB14	3.99964	0.0104037
ENSG00000145526	CDH18	3.99614	0.0447099
ENSG00000106128	GHRHR	3.99526	0.1477
ENSG00000188643	S100A16	3.9945	0.135385
ENSG00000231131	LNCAROD	3.9927	0.0922254
ENSG00000107807	TLX1	3.99069	0.140227
ENSG00000236708		3.99063	0.0296796
ENSG00000112769	LAMA4	3.98817	0.0384875
ENSG00000251339		3.98737	0.0974264
ENSG00000249584	LINC02225	3.98396	0.188961
ENSG00000182255	KCNA4	3.98218	0.343547
ENSG00000070886	EPHA8	3.981	0.056168
ENSG00000124490	CRISP2	3.98037	8.89631e-10
ENSG00000228392		3.97982	0.195879
ENSG00000170370	EMX2	3.97347	0.15057
ENSG00000173452	TMEM196	3.97292	0.13736
ENSG00000174279	EVX2	3.97274	0.197108
ENSG00000215110	UGT2B25P	3.97235	0.0094961
ENSG00000142661	MYOM3	3.96998	0.105479
ENSG00000122756	CNTFR	3.96948	0.144749
ENSG00000153230	OR14K1	3.96739	0.0253379
ENSG00000158258	CLSTN2	3.96735	0.0368202
ENSG00000236653	LINC01923	3.96677	0.108023
ENSG00000110484	SCGB2A2	3.9651	0.0421162
ENSG00000133863	TEX15	3.96272	2.13413e-06
ENSG00000251151	HOXC-AS3	3.95889	0.145844
ENSG00000145808	ADAMTS19	3.95809	0.269873
ENSG00000170627	GTSF1	3.95368	1.38571e-06
ENSG00000183166	CALN1	3.94339	0.00506927
ENSG00000064195	DLX3	3.9433	0.145134
ENSG00000169181	GSG1L	3.93912	0.00187358
ENSG00000186510	CLCNKA	3.93544	0.0206508
ENSG00000204740	MALRD1	3.93219	0.000210368
ENSG00000228296	TTTY4C	3.93045	0.113397
ENSG00000206647		3.92081	0.00017921
ENSG00000226472		3.9205	0.0614229
ENSG00000094963	FMO2	3.91409	0.0520713
ENSG00000220256		3.91276	0.154179
ENSG00000164393	ADGRF2	3.91257	0.266314
ENSG00000115041	KCNIP3	3.91111	0.0074893
ENSG00000204962	PCDHA8	3.90196	0.10998
ENSG00000224957	LINC01266	3.9004	0.0749622
ENSG00000077942	FBLN1	3.89744	0.0140784
ENSG00000215208	KRT18P60	3.89247	1.03382e-06
ENSG00000117971	CHRNB4	3.89206	0.118734
ENSG00000231930		3.89156	0.0380524
ENSG00000164694	FNDC1	3.89154	0.222829
ENSG00000226798		3.89053	1.97004e-05
ENSG00000095932	SMIM24	3.88949	1.35076e-09
ENSG00000169550	MUC15	3.88802	0.150547
ENSG00000215218	UBE2QL1	3.88583	0.206332
ENSG00000169213	RAB3B	3.88371	0.0171256
ENSG00000229579	USP17L26	3.8831	0.101834
ENSG00000108176	DNAJC12	3.88159	9.92014e-07
ENSG00000169946	ZFPM2	3.87981	0.00192958
ENSG00000013293	SLC7A14	3.87908	0.0477483
ENSG00000148704	VAX1	3.87906	0.273415
ENSG00000124092	CTCFL	3.8768	0.162669
ENSG00000231051	USP17L28	3.8757	0.154672
ENSG00000084674	APOB	3.87424	0.00727236
ENSG00000112936	C7	3.87147	0.240521
ENSG00000197953	AADACL2	3.8694	0.0352371
ENSG00000129991	TNNI3	3.86393	0.0495122
ENSG00000148346	LCN2	3.86245	4.2188e-06
ENSG00000138109	CYP2C9	3.85909	0.155434
ENSG00000105696	TMEM59L	3.85421	0.156159
ENSG00000108242	CYP2C18	3.85396	0.0680894
ENSG00000186329	TMEM212	3.85314	0.156076
ENSG00000235034	C19orf81	3.85244	0.000507659
ENSG00000235029	MNX1-AS2	3.85146	0.0140236
ENSG00000228198	OR2M3	3.84678	0.108876
ENSG00000228971	LINC02607	3.84489	0.161455
ENSG00000251216		3.84367	0.214308
ENSG00000078725	BRINP1	3.84346	0.220027
ENSG00000066032	CTNNA2	3.84089	0.0199632
ENSG00000226983	LINC01692	3.8394	0.15736
ENSG00000249948	GBA3	3.83912	0.00654596
ENSG00000181355	OFCC1	3.83687	0.104067
ENSG00000166173	LARP6	3.83681	0.155756
ENSG00000142515	KLK3	3.82708	0.0864044
ENSG00000164451	CALHM4	3.82594	0.112834
ENSG00000213981		3.82373	0.168138
ENSG00000171509	RXFP1	3.82347	0.00069238
ENSG00000228983	SLC47A1P1	3.82266	0.000939401
ENSG00000261177		3.82236	0.0902306
ENSG00000120088	CRHR1	3.82182	0.11252
ENSG00000180287	PLD5	3.82128	0.109323
ENSG00000255043	NAV2-AS5	3.82095	0.383014
ENSG00000186160	CYP4Z1	3.8184	0.047114
ENSG00000006788	MYH13	3.81716	0.125481
ENSG00000255331		3.81697	0.0268078
ENSG00000249647	C5orf66-AS2	3.81365	0.163155
ENSG00000167011	NAT16	3.81296	0.119369
ENSG00000236172	MIR7515HG	3.81215	0.127296
ENSG00000150394	CDH8	3.81101	0.0413084
ENSG00000264358	MIR3122	3.81014	0.0159032
ENSG00000139352	ASCL1	3.80953	0.226703
ENSG00000236692		3.80853	0.223998
ENSG00000258841	EEF1A1P2	3.80692	0.079081
ENSG00000139329	LUM	3.80538	0.123234
ENSG00000182704	TSKU	3.80479	0.0494177
ENSG00000103647	CORO2B	3.80444	0.00381179
ENSG00000077943	ITGA8	3.8029	0.000530913
ENSG00000120251	GRIA2	3.80205	0.241516
ENSG00000250328		3.79916	0.120281
ENSG00000224739		3.79896	0.000523372
ENSG00000070808	CAMK2A	3.79715	0.288072
ENSG00000250280		3.7961	1.99582e-10
ENSG00000156687	UNC5D	3.79556	0.22615
ENSG00000237764		3.79531	0.161607
ENSG00000224584	UBE2V1P13	3.79427	0.000756758
ENSG00000258573		3.79419	0.0723675
ENSG00000087510	TFAP2C	3.79267	0.128284
ENSG00000225937	PCA3	3.79017	0.0868052
ENSG00000183770	FOXL2	3.78442	0.16415
ENSG00000171560	FGA	3.78438	0.164534
ENSG00000104413	ESRP1	3.78235	0.235238
ENSG00000142319	SLC6A3	3.7813	0.165438
ENSG00000167654	ATCAY	3.78057	0.0504756
ENSG00000253315	LINC01932	3.77728	0.000112443
ENSG00000272235		3.77565	0.120319
ENSG00000249937	LINC02223	3.77547	0.0116583
ENSG00000159387	IRX6	3.77054	0.0883278
ENSG00000176435	CLEC14A	3.76653	0.16202
ENSG00000234944		3.76575	0.0941376
ENSG00000116176	TPSG1	3.76411	0.0885238
ENSG00000204706	MAMDC2-AS1	3.76366	1.92282e-05
ENSG00000086205	FOLH1	3.76313	0.166374
ENSG00000117707	PROX1	3.76101	0.0179896
ENSG00000153292	ADGRF1	3.75923	0.0447045
ENSG00000230948		3.75769	0.078244
ENSG00000259615		3.74203	0.081286
ENSG00000109991	P2RX3	3.73594	0.177556
ENSG00000237463	LRRC52-AS1	3.73373	0.233751
ENSG00000186788	SPATA31D3	3.73143	0.241893
ENSG00000250231	USP17L16P	3.73085	0.175396
ENSG00000227140	USP17L5	3.73041	0.13569
ENSG00000038295	TLL1	3.73036	0.196899
ENSG00000233129		3.72976	0.00688247
ENSG00000272769		3.72684	0.0260785
ENSG00000235137	HSP90AB6P	3.72618	0.238044
ENSG00000175264	CHST1	3.72098	0.000263323
ENSG00000111218	PRMT8	3.72057	0.186299
ENSG00000261250		3.71852	0.124241
ENSG00000188338	SLC38A3	3.71768	0.096032
ENSG00000149451	ADAM33	3.71761	0.0674163
ENSG00000225670	CADM3-AS1	3.717	0.0737794
ENSG00000249267	LINC00939	3.71579	0.241201
ENSG00000189334	S100A14	3.71509	0.129081
ENSG00000236036	LINC00445	3.71439	0.133213
ENSG00000242899	RPL7P16	3.71397	8.04755e-08
ENSG00000175766	EIF4E1B	3.70983	0.132455
ENSG00000259905	PWRN1	3.70879	0.303832
ENSG00000231199	MTND5P19	3.70725	0.313764
ENSG00000162989	KCNJ3	3.70657	0.0817475
ENSG00000265179		3.70482	0.31425
ENSG00000226552		3.70444	0.0914103
ENSG00000231764	DLX6-AS1	3.70207	0.114734
ENSG00000252458		3.70156	0.00130063
ENSG00000132975	GPR12	3.69966	0.00180523
ENSG00000131094	C1QL1	3.69864	0.0819052
ENSG00000249158	PCDHA11	3.69577	0.128156
ENSG00000164500	SPATA48	3.69463	0.0865638
ENSG00000206679		3.6934	0.0255317
ENSG00000175785	PRIMA1	3.68858	0.314559
ENSG00000011465	DCN	3.68847	0.141679
ENSG00000174963	ZIC4	3.68741	0.248896
ENSG00000146147	MLIP	3.68567	0.0797593
ENSG00000267240		3.68549	0.00638618
ENSG00000257432		3.68345	2.90858e-05
ENSG00000105605	CACNG7	3.68205	0.311749
ENSG00000158077	NLRP14	3.68094	0.0465638
ENSG00000169436	COL22A1	3.68087	0.150413
ENSG00000106078	COBL	3.68039	0.0126237
ENSG00000166391	MOGAT2	3.67965	0.307772
ENSG00000266976		3.67931	0.0473455
ENSG00000244578	LINC01391	3.67923	0.242305
ENSG00000145087	STXBP5L	3.67868	5.51167e-05
ENSG00000253256		3.67823	0.000952074
ENSG00000228065	LINC01515	3.67449	2.38244e-06
ENSG00000187123	LYPD6	3.67443	0.0940069
ENSG00000131482	G6PC	3.67327	0.0823659
ENSG00000185069	KRT76	3.67112	0.31031
ENSG00000270906	MTND4P35	3.67088	0.141245
ENSG00000237741		3.66843	0.00655373
ENSG00000113389	NPR3	3.66674	4.9058e-06
ENSG00000233996		3.6649	0.0349825
ENSG00000146267	FAXC	3.66289	0.106736
ENSG00000231637	USP17L29	3.66226	0.248999
ENSG00000243864	RPS3AP50	3.66095	0.143977
ENSG00000077274	CAPN6	3.65912	0.138322
ENSG00000264434		3.65879	0.075099
ENSG00000112038	OPRM1	3.65877	0.041792
ENSG00000187902	SHISA7	3.65631	0.0176593
ENSG00000196415	PRTN3	3.65566	3.38988e-05
ENSG00000249104	USP17L17	3.65537	0.0973714
ENSG00000095203	EPB41L4B	3.65372	0.0581873
ENSG00000138136	LBX1	3.64999	0.0969427
ENSG00000089250	NOS1	3.64978	0.408812
ENSG00000136531	SCN2A	3.64913	0.00217815
ENSG00000176219	OR11H6	3.64883	0.0934114
ENSG00000242715	CCDC169	3.64853	6.38168e-05
ENSG00000156140	ADAMTS3	3.64755	0.000614878
ENSG00000186487	MYT1L	3.64703	0.0225032
ENSG00000243232	PCDHAC2	3.64648	0.143672
ENSG00000165495	PKNOX2	3.64635	0.198836
ENSG00000163623	NKX6-1	3.64564	0.188821
ENSG00000215474	SKOR2	3.64466	0.246158
ENSG00000184560	SPEM2	3.64222	0.252887
ENSG00000040731	CDH10	3.64216	0.102281
ENSG00000233589		3.63932	0.0130312
ENSG00000219445		3.63698	0.246228
ENSG00000175658	DRD5P2	3.63544	0.150841
ENSG00000145794	MEGF10	3.635	0.00172336
ENSG00000132872	SYT4	3.63336	0.109296
ENSG00000250822	LINC02111	3.63245	0.107531
ENSG00000036530	CYP46A1	3.63231	0.0567355
ENSG00000185742	C11orf87	3.63189	0.0239939
ENSG00000144452	ABCA12	3.63183	0.000520668
ENSG00000164743	C8orf48	3.63148	0.138097
ENSG00000182177	ASB18	3.63142	0.191709
ENSG00000184933	OR6A2	3.63076	0.039144
ENSG00000082175	PGR	3.62828	0.255162
ENSG00000242111	TOPORSLP	3.62346	0.0101961
ENSG00000022355	GABRA1	3.62318	0.1107
ENSG00000263745		3.62146	0.0809424
ENSG00000227555	MIR4290HG	3.62106	0.256146
ENSG00000186207	LCE5A	3.62072	0.0030519
ENSG00000234402	ELK2BP	3.61963	0.247947
ENSG00000096006	CRISP3	3.61957	1.01047e-08
ENSG00000268101	CYP2G2P	3.61915	0.150966
ENSG00000121377	TAS2R7	3.61315	0.0720321
ENSG00000223685	LINC00571	3.61311	0.000431638
ENSG00000185133	INPP5J	3.61291	0.0130891
ENSG00000143105	KCNA10	3.61262	0.252587
ENSG00000156298	TSPAN7	3.61247	0.0619731
ENSG00000260504		3.6116	0.0737022
ENSG00000154133	ROBO4	3.61141	0.00145867
ENSG00000150722	PPP1R1C	3.61049	0.0217073
ENSG00000164588	HCN1	3.60413	0.323855
ENSG00000121904	CSMD2	3.60404	0.0535677
ENSG00000260907		3.60264	0.00793592
ENSG00000159217	IGF2BP1	3.60161	0.0251627
ENSG00000186190	BPIFB3	3.60028	0.263862
ENSG00000246528		3.59923	0.000230969
ENSG00000188582	PAQR9	3.59899	0.011455
ENSG00000238122		3.59858	0.0503486
ENSG00000224309	ANKRD30BP2	3.59403	0.264472
ENSG00000249003	CLUHP4	3.59391	0.0478015
ENSG00000132639	SNAP25	3.59184	0.054472
ENSG00000178690	DYNAP	3.58825	0.00948819
ENSG00000016602	CLCA4	3.58571	0.0642012
ENSG00000168754	FAM178B	3.58551	0.02105
ENSG00000230461	PROX1-AS1	3.58456	0.261121
ENSG00000237460	LINC01661	3.58272	0.257131
ENSG00000139874	SSTR1	3.58183	0.263534
ENSG00000197261	C6orf141	3.58113	0.106474
ENSG00000146216	TTBK1	3.57754	0.051821
ENSG00000213973	ZNF99	3.57741	0.019239
ENSG00000162951	LRRTM1	3.57595	0.333439
ENSG00000181092	ADIPOQ	3.57536	0.204314
ENSG00000169515	CCDC8	3.57418	0.158286
ENSG00000267034		3.57356	0.00338604
ENSG00000223756	TSSC2	3.57354	0.0339105
ENSG00000237799	CICP11	3.57216	0.113726
ENSG00000268686		3.57153	0.200699
ENSG00000163072	NOSTRIN	3.57114	4.96609e-10
ENSG00000175161	CADM2	3.56989	0.0613573
ENSG00000081277	PKP1	3.56909	0.214067
ENSG00000120211	INSL4	3.5689	0.025446
ENSG00000139910	NOVA1	3.56863	0.0108261
ENSG00000187714	SLC18A3	3.56725	0.198281
ENSG00000161681	SHANK1	3.56658	0.0044344
ENSG00000135333	EPHA7	3.56634	0.0454929
ENSG00000206432	TMEM200C	3.5663	0.341293
ENSG00000149295	DRD2	3.56534	0.0825239
ENSG00000115263	GCG	3.56294	0.207365
ENSG00000149452	SLC22A8	3.56172	0.166475
ENSG00000134827	TCN1	3.56061	1.05021e-12
ENSG00000163618	CADPS	3.55811	0.0498143
ENSG00000237031		3.55614	0.263551
ENSG00000187288	CIDEC	3.55401	0.144571
ENSG00000149516	MS4A3	3.54932	5.08993e-10
ENSG00000268416		3.5491	0.345039
ENSG00000267339	LINC00906	3.54568	0.000247534
ENSG00000138356	AOX1	3.54324	1.9817e-06
ENSG00000250125	LINC02232	3.54273	0.0345642
ENSG00000244620		3.54155	0.000382095
ENSG00000117501	MROH9	3.54038	0.00478934
ENSG00000197587	DMBX1	3.53992	0.271569
ENSG00000226473	PPIAP62	3.53825	0.000348246
ENSG00000239839	DEFA3	3.53796	8.18027e-06
ENSG00000121361	KCNJ8	3.53684	0.0205324
ENSG00000137675	MMP27	3.5357	2.54491e-06
ENSG00000205403	CFI	3.53453	0.162597
ENSG00000272281	TPTE2P2	3.53408	0.0967961
ENSG00000166007	TRIM51HP	3.53339	0.155665
ENSG00000113657	DPYSL3	3.53162	0.000132853
ENSG00000203900		3.5295	0.26526
ENSG00000105880	DLX5	3.52874	0.270633
ENSG00000137691	CFAP300	3.52806	0.20925
ENSG00000218336	TENM3	3.52783	0.0712954
ENSG00000120669	SOHLH2	3.52607	0.0146766
ENSG00000147724	FAM135B	3.52592	0.0406825
ENSG00000171587	DSCAM	3.52477	0.16879
ENSG00000260151		3.52292	0.0674998
ENSG00000263567		3.52286	0.035085
ENSG00000203782	LOR	3.52214	0.159481
ENSG00000226887	ERVMER34-1	3.51933	0.0842324
ENSG00000164692	COL1A2	3.51932	0.169504
ENSG00000150275	PCDH15	3.51924	0.0872851
ENSG00000243349		3.5178	0.222558
ENSG00000166960	CCDC178	3.51452	0.345625
ENSG00000259130		3.51359	0.0390157
ENSG00000120907	ADRA1A	3.51149	0.1341
ENSG00000178662	CSRNP3	3.51094	1.37802e-06
ENSG00000006377	DLX6	3.50636	0.161665
ENSG00000122592	HOXA7	3.50622	0.0809551
ENSG00000256721	CACNA1C-IT3	3.50319	0.0978455
ENSG00000225746	MEG8	3.50291	0.000487581
ENSG00000188175	HEPACAM2	3.49901	0.00728049
ENSG00000152092	ASTN1	3.49644	0.133278
ENSG00000244280	ECEL1P2	3.49385	0.206981
ENSG00000120457	KCNJ5	3.48908	0.13377
ENSG00000113100	CDH9	3.48896	0.273303
ENSG00000236703	MYB-AS1	3.48862	9.92014e-07
ENSG00000127324	TSPAN8	3.48736	0.223045
ENSG00000229425		3.48679	0.00268185
ENSG00000233718	MYCNOS	3.48429	0.00789336
ENSG00000175325	PROP1	3.48335	0.275242
ENSG00000204065	TCEAL5	3.48234	0.0879255
ENSG00000118113	MMP8	3.48227	1.47668e-08
ENSG00000235139		3.48049	0.342274
ENSG00000223516	AFF2-IT1	3.48019	2.98552e-08
ENSG00000237806	FAUP2	3.47957	0.164587
ENSG00000176040	TMPRSS7	3.47903	0.130355
ENSG00000181001	OR52N1	3.47892	0.0295932
ENSG00000233410	LINC01222	3.47741	0.116532
ENSG00000223764	LINC02593	3.47573	0.00947505
ENSG00000267709		3.47508	0.221049
ENSG00000188580	NKAIN2	3.47468	2.19845e-06
ENSG00000163286	ALPG	3.46685	0.10567
ENSG00000050820	BCAR1	3.46576	0.0436215
ENSG00000168671	UGT3A2	3.46472	4.92073e-05
ENSG00000151572	ANO4	3.45843	0.16224
ENSG00000253698		3.4583	0.0296881
ENSG00000258399		3.45702	0.00704368
ENSG00000146839	ZAN	3.45688	0.0232249
ENSG00000240771	ARHGEF25	3.45579	0.00668293
ENSG00000215512		3.45405	0.289695
ENSG00000261275		3.45388	0.27977
ENSG00000197410	DCHS2	3.45385	0.0166543
ENSG00000225649		3.45384	0.283993
ENSG00000255308		3.4513	0.00476839
ENSG00000198028	ZNF560	3.44851	0.047945
ENSG00000259495		3.448	0.159682
ENSG00000078328	RBFOX1	3.44258	0.244213
ENSG00000183580	FBXL7	3.44019	0.176254
ENSG00000175398	OR10P1	3.43683	0.00764414
ENSG00000113739	STC2	3.43545	0.317501
ENSG00000188101	ALOX15P2	3.43356	0.287892
ENSG00000250930	LNX1-AS1	3.43207	0.177734
ENSG00000240280	TCAM1P	3.43156	0.090018
ENSG00000250062		3.42833	0.0286776
ENSG00000166450	PRTG	3.42728	0.00208045
ENSG00000197408	CYP2B6	3.42153	0.243719
ENSG00000245857		3.41908	0.000100807
ENSG00000101251	SEL1L2	3.41875	0.0219808
ENSG00000152467	ZSCAN1	3.41836	0.12045
ENSG00000265369	PCAT18	3.41608	0.0013045
ENSG00000144339	TMEFF2	3.41385	0.00376094
ENSG00000130294	KIF1A	3.40934	0.0612828
ENSG00000153956	CACNA2D1	3.40913	0.00730786
ENSG00000262094		3.40685	0.0726888
ENSG00000134323	MYCN	3.40442	0.002911
ENSG00000137869	CYP19A1	3.4031	6.47609e-06
ENSG00000065618	COL17A1	3.40166	8.39907e-09
ENSG00000147145	LPAR4	3.39473	3.66644e-05
ENSG00000164756	SLC30A8	3.39372	0.0562692
ENSG00000230453	ANKRD18B	3.39327	2.04822e-09
ENSG00000234148	LINC01961	3.39319	0.188524
ENSG00000165072	MAMDC2	3.3887	1.68892e-06
ENSG00000111704	NANOG	3.3883	0.000279224
ENSG00000105792	CFAP69	3.38404	0.0033256
ENSG00000236776	RPL21P23	3.38268	0.00204382
ENSG00000235142	LINC02532	3.38245	0.00870809
ENSG00000204610	TRIM15	3.38067	0.0358585
ENSG00000204682	CASC10	3.37989	0.00490078
ENSG00000267712	LINC01539	3.37915	0.189845
ENSG00000227927	MACROD2-IT1	3.37733	0.051663
ENSG00000143520	FLG2	3.37576	0.103066
ENSG00000152049	KCNE4	3.37193	0.154507
ENSG00000198185	ZNF334	3.37117	2.11029e-05
ENSG00000138813	C4orf17	3.37051	0.0177486
ENSG00000185198	PRSS57	3.3705	1.93197e-08
ENSG00000259727		3.36972	0.00185517
ENSG00000223629	DEFA8P	3.36853	0.000240493
ENSG00000148357	HMCN2	3.36771	0.244555
ENSG00000169385	RNASE2	3.36622	6.04599e-13
ENSG00000157131	C8A	3.36532	0.250667
ENSG00000249378	LINC01060	3.3615	0.243198
ENSG00000252297	RNU6-875P	3.36009	0.000203087
ENSG00000261701	HPR	3.35899	6.94091e-12
ENSG00000091704	CPA1	3.35734	0.308084
ENSG00000160963	COL26A1	3.35716	0.0877843
ENSG00000171951	SCG2	3.35623	2.58766e-05
ENSG00000183242	WT1-AS	3.35571	0.0551155
ENSG00000137868	STRA6	3.35545	0.155309
ENSG00000088320	REM1	3.35425	0.146279
ENSG00000235385	LINC02154	3.35323	0.133291
ENSG00000214814	FER1L6	3.35195	0.019315
ENSG00000184937	WT1	3.35104	0.0362791
ENSG00000074211	PPP2R2C	3.35083	0.308059
ENSG00000204025	TRPC5OS	3.35078	0.239034
ENSG00000237361	TUSC8	3.35039	0.00795898
ENSG00000224184	MIR3681HG	3.34797	0.0179649
ENSG00000255248	MIR100HG	3.34625	0.0166017
ENSG00000241593		3.34431	0.00660694
ENSG00000259683		3.34175	0.19721
ENSG00000249618	LINC02465	3.34062	0.301363
ENSG00000250406		3.34034	0.0311339
ENSG00000273079	GRIN2B	3.34032	0.0148862
ENSG00000187054	TMPRSS11A	3.33877	0.0359181
ENSG00000133083	DCLK1	3.33416	0.11942
ENSG00000092054	MYH7	3.33349	0.154592
ENSG00000234377	RNF219-AS1	3.33317	0.00546688
ENSG00000101098	RIMS4	3.33271	0.199573
ENSG00000167889	MGAT5B	3.33051	0.0232163
ENSG00000255346	NOX5	3.32465	0.135289
ENSG00000180660	MAB21L1	3.32345	0.00696061
ENSG00000084636	COL16A1	3.3225	0.00392516
ENSG00000137709	POU2F3	3.32249	0.0126318
ENSG00000231718		3.32153	0.140992
ENSG00000124232	RBPJL	3.3204	0.248364
ENSG00000167880	EVPL	3.32036	0.00518584
ENSG00000261949	GFY	3.31415	0.151986
ENSG00000234806	RPL26P29	3.31343	0.0288033
ENSG00000174992	ZG16	3.31123	0.303346
ENSG00000268105		3.30985	0.0445608
ENSG00000144278	GALNT13	3.30849	0.0897298
ENSG00000167941	SOST	3.30802	0.243742
ENSG00000185565	LSAMP	3.3072	0.20324
ENSG00000139263	LRIG3	3.30687	0.159884
ENSG00000112562	SMOC2	3.30566	0.153912
ENSG00000254781	GVINP2	3.30349	9.46825e-06
ENSG00000121440	PDZRN3	3.30196	0.0206323
ENSG00000128422	KRT17	3.3014	0.0353285
ENSG00000243766	HOTTIP	3.29845	0.198431
ENSG00000101333	PLCB4	3.29594	5.62838e-07
ENSG00000138039	LHCGR	3.29557	0.154738
ENSG00000165269	AQP7	3.29529	0.203837
ENSG00000241749	RPSAP52	3.29438	0.112247
ENSG00000257017	HP	3.29248	2.53575e-11
ENSG00000242428	C3orf67-AS1	3.28994	0.0795101
ENSG00000169071	ROR2	3.2875	0.104664
ENSG00000138696	BMPR1B	3.28608	0.000952074
ENSG00000200997	RNU1-85P	3.28266	0.000354468
ENSG00000254401		3.28245	0.146688
ENSG00000216867	RPL22P12	3.28241	0.0790315
ENSG00000156427	FGF18	3.27926	0.0236978
ENSG00000215452	ZNF663P	3.27612	0.116474
ENSG00000134940	ACRV1	3.27393	1.21411e-05
ENSG00000254006		3.27388	2.22986e-08
ENSG00000152463	OLAH	3.27175	0.000323553
ENSG00000096264	NCR2	3.27143	0.385941
ENSG00000188991	SLC15A5	3.27033	0.0896232
ENSG00000148408	CACNA1B	3.26822	0.108023
ENSG00000152760	TCTEX1D1	3.2666	1.34361e-08
ENSG00000197415	VEPH1	3.26047	4.17505e-08
ENSG00000077009	NMRK2	3.25929	0.198293
ENSG00000118231	CRYGD	3.25916	0.0243021
ENSG00000214553	LRRC37A11P	3.25876	0.211581
ENSG00000167355	OR51B5	3.25647	0.0558592
ENSG00000224400		3.25583	0.0122814
ENSG00000138395	CDK15	3.25246	0.00329632
ENSG00000183629	GOLGA8G	3.25241	0.130351
ENSG00000101938	CHRDL1	3.24968	0.0410089
ENSG00000151834	GABRA2	3.24965	0.271621
ENSG00000115297	TLX2	3.24903	0.00960339
ENSG00000064692	SNCAIP	3.24845	0.00376094
ENSG00000102996	MMP15	3.24527	0.00366165
ENSG00000234754		3.24486	0.205428
ENSG00000197161	OR4C4P	3.2447	0.161913
ENSG00000130701	RBBP8NL	3.2424	0.160164
ENSG00000151617	EDNRA	3.24156	0.0999573
ENSG00000225180	PVALEF	3.24151	0.0954653
ENSG00000165105	RASEF	3.23972	0.178238
ENSG00000198685	LINC01565	3.23711	0.0947697
ENSG00000138622	HCN4	3.23685	0.263818
ENSG00000172232	AZU1	3.23533	0.000192927
ENSG00000172247	C1QTNF4	3.23477	5.98134e-05
ENSG00000179626	OR6C4	3.2342	0.198938
ENSG00000198125	MB	3.23418	0.211211
ENSG00000164929	BAALC	3.234	0.000105076
ENSG00000213822	CEACAM18	3.23276	0.0533902
ENSG00000250050	MTND4P9	3.23208	0.04008
ENSG00000204603	LINC01257	3.23166	0.260626
ENSG00000118523	CTGF	3.23146	0.115197
ENSG00000165449	SLC16A9	3.23027	0.0335061
ENSG00000265485	LINC01915	3.22745	0.0654851
ENSG00000179403	VWA1	3.22645	0.0361633
ENSG00000134201	GSTM5	3.2263	0.00620492
ENSG00000152253	SPC25	3.22531	3.76929e-08
ENSG00000235310	GXYLT1P6	3.21943	0.0102357
ENSG00000172236	TPSAB1	3.21774	0.0038365
ENSG00000227421	LINC01724	3.21444	0.207872
ENSG00000254565	MTND2P26	3.21431	0.0171219
ENSG00000240031	OR9A3P	3.2137	0.0517325
ENSG00000129451	KLK10	3.2109	0.267381
ENSG00000237290	LINC01343	3.20666	0.00109792
ENSG00000249478		3.20587	0.160102
ENSG00000140274	DUOXA2	3.20465	0.160899
ENSG00000236671	PRKG1-AS1	3.20418	0.0350148
ENSG00000254561		3.19876	0.136723
ENSG00000129009	ISLR	3.19801	0.330824
ENSG00000181013	C17orf47	3.19705	0.0749622
ENSG00000107159	CA9	3.19687	0.0892115
ENSG00000181626	ANKRD62	3.19597	0.0828975
ENSG00000128274	A4GALT	3.19531	0.12085
ENSG00000184210	DGAT2L6	3.19236	0.207552
ENSG00000187833	C2orf78	3.19212	0.0958402
ENSG00000224063		3.19172	0.000262664
ENSG00000101448	EPPIN	3.19049	0.33595
ENSG00000198795	ZNF521	3.18819	1.22501e-06
ENSG00000260139	CSPG4P13	3.18722	0.221926
ENSG00000198914	POU3F3	3.18616	0.177734
ENSG00000271095	BNIP3P28	3.18471	0.101101
ENSG00000162374	ELAVL4	3.18445	0.00990024
ENSG00000233817		3.18212	0.335249
ENSG00000206249		3.17969	5.61436e-08
ENSG00000113209	PCDHB5	3.17905	0.125862
ENSG00000258997	NF1P2	3.17822	0.281177
ENSG00000183850	ZNF730	3.17793	3.33944e-06
ENSG00000181264	TMEM136	3.17718	0.0023615
ENSG00000204175	GPRIN2	3.1766	0.0905218
ENSG00000146039	SLC17A4	3.17518	0.225039
ENSG00000223528		3.17452	0.12803
ENSG00000197322	C17orf102	3.17203	0.278215
ENSG00000182898	TCHHL1	3.17172	0.131015
ENSG00000249341		3.17055	0.168101
ENSG00000005381	MPO	3.16748	1.83464e-05
ENSG00000232046	LINC01798	3.16664	0.0438635
ENSG00000248339	LINC02504	3.16524	0.343505
ENSG00000119919	NKX2-3	3.16269	0.0979891
ENSG00000234318		3.16105	0.0334695
ENSG00000260834		3.16053	0.217211
ENSG00000233236	LINC02573	3.16019	0.00373861
ENSG00000197991		3.15839	0.139058
ENSG00000095587	TLL2	3.15812	0.0202393
ENSG00000186377	CYP4X1	3.15476	0.341226
ENSG00000153002	CPB1	3.1537	0.031515
ENSG00000244301	AOX3P	3.15194	0.00878918
ENSG00000228789	HCG22	3.15187	0.229057
ENSG00000106006	HOXA6	3.15082	0.176127
ENSG00000172733	PURG	3.14867	0.0679399
ENSG00000079931	MOXD1	3.14683	0.0172501
ENSG00000164695	CHMP4C	3.1443	0.000153078
ENSG00000198829	SUCNR1	3.13985	1.08449e-08
ENSG00000196517	SLC6A9	3.13782	0.0125806
ENSG00000225356		3.136	0.13771
ENSG00000132164	SLC6A11	3.13448	0.278306
ENSG00000271736		3.1315	0.0380911
ENSG00000240247	DEFA1B	3.13081	0.000314522
ENSG00000235279		3.13078	0.173567
ENSG00000241622	RARRES2P1	3.13047	0.0681152
ENSG00000227914		3.12918	0.147191
ENSG00000263080		3.12757	0.0514453
ENSG00000181449	SOX2	3.12654	0.153478
ENSG00000166104		3.12646	0.0413757
ENSG00000257514		3.12638	0.240317
ENSG00000227738		3.12491	0.0416561
ENSG00000271955		3.12414	0.0151323
ENSG00000229313		3.12397	0.052534
ENSG00000206047	DEFA1	3.12239	0.000329823
ENSG00000223403	MEG9	3.11938	0.188655
ENSG00000260648		3.11817	0.00535066
ENSG00000197826	CFAP299	3.11783	0.240325
ENSG00000184029	DSCR4	3.11384	0.286604
ENSG00000135406	PRPH	3.11285	0.155789
ENSG00000162669	HFM1	3.11224	0.00010984
ENSG00000237125	HAND2-AS1	3.11071	0.156918
ENSG00000160161	CILP2	3.1103	0.000207061
ENSG00000141433	ADCYAP1	3.10722	0.0707955
ENSG00000230246	SPATA31C1	3.10366	0.1563
ENSG00000112077	RHAG	3.10299	0.0198451
ENSG00000255192	NANOGP8	3.10252	0.023494
ENSG00000169126	ARMC4	3.10149	0.00215047
ENSG00000167244	IGF2	3.10138	0.0742493
ENSG00000245768		3.09767	0.0211981
ENSG00000243188	HNRNPA1P17	3.09686	0.0597582
ENSG00000250493		3.09464	0.303791
ENSG00000254451		3.09448	0.0668637
ENSG00000119547	ONECUT2	3.09206	0.0940597
ENSG00000196460	RFX8	3.09069	1.97603e-06
ENSG00000170180	GYPA	3.08984	0.00825585
ENSG00000267374		3.0889	1.40981e-05
ENSG00000250891	LINC02208	3.08682	0.243719
ENSG00000229406	OFD1P4Y	3.0865	0.147967
ENSG00000169851	PCDH7	3.08644	0.1265
ENSG00000267528		3.08482	0.079012
ENSG00000224017	LINC01449	3.08258	0.0193821
ENSG00000127588	GNG13	3.08198	0.192956
ENSG00000270002		3.08064	0.239392
ENSG00000136315		3.08059	1.33334e-09
ENSG00000224939	LINC00184	3.07907	0.0323086
ENSG00000272904		3.07579	0.0442555
ENSG00000254557		3.07436	0.0768965
ENSG00000214617	SLC6A10P	3.07428	0.203834
ENSG00000115155	OTOF	3.07349	0.000131574
ENSG00000108342	CSF3	3.07123	0.149052
ENSG00000243144		3.07115	0.000881331
ENSG00000214189	ZNF788P	3.06808	5.14722e-09
ENSG00000202048	SNORD114-20	3.06704	0.159062
ENSG00000171804	WDR87	3.06353	0.199714
ENSG00000163040	CCDC74A	3.06326	0.185918
ENSG00000269964	MEI4	3.06302	0.0379714
ENSG00000176532	PRR15	3.06168	0.148427
ENSG00000268964	ERVV-2	3.0597	0.302887
ENSG00000206766	RNU6-435P	3.05867	0.0181629
ENSG00000235080	MTND5P23	3.05863	0.247598
ENSG00000252451	RNA5SP168	3.0586	0.103237
ENSG00000158816	VWA5B1	3.05522	0.123618
ENSG00000233968		3.05456	9.1395e-05
ENSG00000175077	RTP1	3.05359	0.364927
ENSG00000149596	JPH2	3.05158	0.312234
ENSG00000268751	SCGB1B2P	3.0478	0.104389
ENSG00000169218	RSPO1	3.04746	0.299861
ENSG00000126550	HTN1	3.04711	0.243289
ENSG00000169840	GSX1	3.04659	0.363616
ENSG00000147206	NXF3	3.04644	3.19852e-08
ENSG00000149948	HMGA2	3.04547	1.24854e-05
ENSG00000253148	RGS21	3.04505	0.36169
ENSG00000011426	ANLN	3.04484	1.09494e-10
ENSG00000259541		3.04376	0.0510777
ENSG00000258785	LINC01580	3.0434	0.110037
ENSG00000166803	PCLAF	3.04271	9.7768e-08
ENSG00000248920	USP17L19	3.04218	0.247508
ENSG00000104369	JPH1	3.03923	0.0969021
ENSG00000196240	OR2T2	3.03673	0.302323
ENSG00000235122		3.03622	0.0212536
ENSG00000235590	GNAS-AS1	3.03603	0.248597
ENSG00000250913	USP17L23	3.03573	0.358676
ENSG00000181009	OR52N5	3.03532	0.244845
ENSG00000007933	FMO3	3.03528	0.0725924
ENSG00000167360	OR51Q1	3.03504	0.189341
ENSG00000258422		3.03484	0.0971731
ENSG00000104967	NOVA2	3.03406	0.253306
ENSG00000229697	FAM242E	3.03232	0.0732419
ENSG00000178358	OR2D3	3.03197	0.0884693
ENSG00000162814	SPATA17	3.03178	0.0115983
ENSG00000117069	ST6GALNAC5	3.02737	0.0503044
ENSG00000270933		3.02733	0.0157423
ENSG00000163106	HPGDS	3.02717	4.9702e-05
ENSG00000230615		3.02633	0.0277988
ENSG00000267640		3.02318	0.0900712
ENSG00000164796	CSMD3	3.02219	0.137661
ENSG00000177994	C2orf73	3.02123	0.133506
ENSG00000235748	SEPT14P12	3.01929	3.3152e-06
ENSG00000140600	SH3GL3	3.01926	0.155525
ENSG00000254319		3.01886	0.00964427
ENSG00000257883		3.01727	0.0884742
ENSG00000245311	ARNTL2-AS1	3.01672	0.00921784
ENSG00000229278		3.01568	3.76705e-06
ENSG00000164821	DEFA4	3.01461	0.000739138
ENSG00000145451	GLRA3	3.01432	0.0318275
ENSG00000248824		3.01393	0.000397132
ENSG00000170312	CDK1	3.01361	7.08515e-08
ENSG00000111783	RFX4	3.01261	0.0818128
ENSG00000173124	ACSM6	3.0111	1.15541e-05
ENSG00000108688	CCL7	3.00992	0.0426427
ENSG00000141750	STAC2	3.00771	0.214062
ENSG00000170927	PKHD1	3.00584	0.0250482
ENSG00000200796	RNU6-753P	3.00386	0.00848964
ENSG00000173826	KCNH6	3.00179	0.144582
ENSG00000259446		3.00081	0.160275
ENSG00000226900		2.99985	0.199714
ENSG00000237222	LINC01968	2.99939	0.124838
ENSG00000226954		2.99641	0.210157
ENSG00000174403	MIR1-1HG-AS1	2.99616	0.157582
ENSG00000240632	SPATA31D5P	2.99573	0.319832
ENSG00000145777	TSLP	2.99527	5.58676e-05
ENSG00000213083		2.9939	0.0669226
ENSG00000179673	RPRML	2.99377	0.125583
ENSG00000006047	YBX2	2.99183	0.159614
ENSG00000225930	LINC02249	2.9896	0.113364
ENSG00000265418	MIR4261	2.98887	0.145228
ENSG00000120324	PCDHB10	2.98802	0.153753
ENSG00000177679	SRRM3	2.98726	0.222525
ENSG00000145362	ANK2	2.98692	0.0129443
ENSG00000173769	TOPAZ1	2.98648	0.308007
ENSG00000166833	NAV2	2.98645	1.59313e-06
ENSG00000180071	ANKRD18A	2.98322	3.20955e-08
ENSG00000024422	EHD2	2.97853	0.00148966
ENSG00000104760	FGL1	2.97538	0.0789558
ENSG00000087076	HSD17B14	2.97471	0.103644
ENSG00000249084		2.97425	0.00135706
ENSG00000249751	ECSCR	2.97358	0.000474559
ENSG00000179477	ALOX12B	2.97302	0.055703
ENSG00000182601	HS3ST4	2.96947	0.379856
ENSG00000248596		2.96805	0.176965
ENSG00000164161	HHIP	2.9674	0.000143976
ENSG00000185038	MROH2A	2.96737	0.073203
ENSG00000249695		2.96606	0.0455798
ENSG00000130829	DUSP9	2.95926	0.248203
ENSG00000215018	COL28A1	2.95801	0.00130063
ENSG00000134873	CLDN10	2.95607	0.000477132
ENSG00000235979		2.95558	0.257085
ENSG00000142609	CFAP74	2.95268	0.223359
ENSG00000056487	PHF21B	2.9523	0.187764
ENSG00000146453	PNLDC1	2.95138	0.0394522
ENSG00000241361	SLC25A24P1	2.95074	0.151964
ENSG00000133454	MYO18B	2.95008	0.0312033
ENSG00000237303	HIGD1AP8	2.94995	0.0340181
ENSG00000235455	IQCF5-AS1	2.94989	0.446657
ENSG00000118513	MYB	2.94914	2.66679e-13
ENSG00000261174	HMGB1P33	2.94898	0.210804
ENSG00000259594		2.94889	0.163809
ENSG00000115361	ACADL	2.94834	0.213275
ENSG00000272405		2.94387	0.00873089
ENSG00000259749	NCAPGP2	2.94321	0.000469676
ENSG00000138587	MNS1	2.943	2.2084e-09
ENSG00000196468	FGF16	2.94264	0.315382
ENSG00000138772	ANXA3	2.94256	2.53575e-11
ENSG00000231625	SLC47A1P2	2.94166	0.029462
ENSG00000120322	PCDHB8	2.94024	0.166374
ENSG00000153303	FRMD1	2.93902	0.336238
ENSG00000123977	DAW1	2.93833	0.0525536
ENSG00000228744	RPS3AP30	2.93698	0.0930683
ENSG00000178597	PSAPL1	2.93677	0.387114
ENSG00000226926	PDZPH1P	2.93606	0.133018
ENSG00000224081	SLC44A3-AS1	2.93486	0.0333343
ENSG00000106236	NPTX2	2.93463	0.26293
ENSG00000239877	IGSF11-AS1	2.93257	0.173259
ENSG00000165868	HSPA12A	2.93141	0.0308289
ENSG00000121005	CRISPLD1	2.93123	0.000133023
ENSG00000255366		2.93119	0.323969
ENSG00000157554	ERG	2.93117	1.36769e-07
ENSG00000260120		2.9282	0.214824
ENSG00000202046		2.92715	0.0642012
ENSG00000228626		2.92552	0.0827333
ENSG00000270524	QTRT1P1	2.92552	0.0363324
ENSG00000235257	ITGA9-AS1	2.92135	5.00233e-18
ENSG00000151967	SCHIP1	2.91741	0.000699672
ENSG00000267337	LINC01478	2.91427	0.0478622
ENSG00000267606		2.91402	0.179952
ENSG00000205628	LINC01446	2.91288	0.174445
ENSG00000232039	DEFT1P2	2.91038	0.0204683
ENSG00000261231	LINC02133	2.90973	0.0937042
ENSG00000234120		2.9073	0.0414156
ENSG00000215186	GOLGA6B	2.90598	0.0917938
ENSG00000185739	SRL	2.90573	0.283921
ENSG00000236404	VLDLR-AS1	2.9051	0.0184118
ENSG00000226440		2.90464	0.1099
ENSG00000186652	PRG2	2.90454	0.00174304
ENSG00000157542	KCNJ6	2.90414	0.0184036
ENSG00000162981	FAM84A	2.90371	0.34014
ENSG00000188729	OSTN	2.9034	0.217457
ENSG00000198788	MUC2	2.89999	0.0148908
ENSG00000273374		2.89358	0.186291
ENSG00000154478	GPR26	2.88611	0.147199
ENSG00000232190	LINC02181	2.88605	0.0268445
ENSG00000188761	BCL2L15	2.8841	6.11918e-08
ENSG00000201086	RNA5SP394	2.88286	1.49207e-12
ENSG00000241532	AGGF1P3	2.88272	0.00115472
ENSG00000233723	LINC01122	2.88125	0.00662565
ENSG00000003436	TFPI	2.88091	3.97059e-05
ENSG00000153721	CNKSR3	2.8807	6.58874e-05
ENSG00000187486	KCNJ11	2.88062	0.141253
ENSG00000243319	FGF14-IT1	2.87836	0.15375
ENSG00000227719		2.87827	8.55468e-09
ENSG00000225172		2.87735	0.266502
ENSG00000122548	KIAA0087	2.87333	0.211842
ENSG00000101282	RSPO4	2.87297	0.0866187
ENSG00000235482	RPL21P135	2.87047	0.00244441
ENSG00000239978	OR7E53P	2.86856	0.290348
ENSG00000164035	EMCN	2.86521	0.097614
ENSG00000229847	EMX2OS	2.86504	0.0129351
ENSG00000266315	MIR4668	2.86444	0.00224359
ENSG00000088756	ARHGAP28	2.86313	0.192226
ENSG00000232492	NPM1P13	2.86029	0.119823
ENSG00000144730	IL17RD	2.85926	0.0535844
ENSG00000186526	CYP4F8	2.85901	0.288948
ENSG00000197614	MFAP5	2.85842	0.127017
ENSG00000248385	TARM1	2.85792	1.35275e-05
ENSG00000086548	CEACAM6	2.8578	0.000141352
ENSG00000183798	EMILIN3	2.85775	0.339738
ENSG00000133488	SEC14L4	2.85613	0.131016
ENSG00000006116	CACNG3	2.85494	0.239827
ENSG00000002746	HECW1	2.85448	0.0426198
ENSG00000111247	RAD51AP1	2.85439	2.97496e-12
ENSG00000253853		2.85422	0.0689709
ENSG00000206579	XKR4	2.85356	0.173116
ENSG00000230773		2.8535	8.56462e-07
ENSG00000259358		2.85237	2.00418e-07
ENSG00000140986	RPL3L	2.85063	0.0109486
ENSG00000265916		2.85048	0.156003
ENSG00000112984	KIF20A	2.84915	5.61548e-06
ENSG00000232125	DYTN	2.84805	0.00202559
ENSG00000132854	KANK4	2.84705	0.156018
ENSG00000227430		2.84684	0.206707
ENSG00000180437	OR6K4P	2.84676	0.00232594
ENSG00000230194		2.84623	0.034632
ENSG00000164128	NPY1R	2.84518	0.18186
ENSG00000189056	RELN	2.84475	0.0449162
ENSG00000112742	TTK	2.84402	1.01047e-08
ENSG00000163221	S100A12	2.84313	8.87104e-09
ENSG00000234426		2.83847	0.212205
ENSG00000162641	AKNAD1	2.837	0.00562214
ENSG00000081051	AFP	2.83551	0.29498
ENSG00000109738	GLRB	2.83501	0.0278058
ENSG00000204860	FAM201A	2.8344	2.06037e-06
ENSG00000186452	TMPRSS12	2.83195	0.177562
ENSG00000253821		2.83117	0.0110906
ENSG00000139445	FOXN4	2.83028	0.129285
ENSG00000154162	CDH12	2.8297	0.0272386
ENSG00000138771	SHROOM3	2.82854	0.0989815
ENSG00000104722	NEFM	2.82546	0.0604152
ENSG00000135454	B4GALNT1	2.82457	0.131399
ENSG00000106541	AGR2	2.82413	0.144434
ENSG00000248543	NPM1P41	2.82305	0.347305
ENSG00000229565	LINC02264	2.82256	0.181492
ENSG00000249923		2.82209	0.159743
ENSG00000168077	SCARA3	2.82176	0.247266
ENSG00000220161	LINC02076	2.82053	0.000399807
ENSG00000162598	C1orf87	2.82014	0.411595
ENSG00000184571	PIWIL3	2.81825	0.201269
ENSG00000196361	ELAVL3	2.81807	0.0880321
ENSG00000229243	LINC01981	2.81585	0.47949
ENSG00000081479	LRP2	2.81536	0.0154809
ENSG00000242550	SERPINB10	2.81471	2.22837e-08
ENSG00000228131	IGHD6-6	2.81395	0.118694
ENSG00000234255		2.81018	0.24453
ENSG00000225542	ZNF385D-AS1	2.80995	0.0457002
ENSG00000107186	MPDZ	2.8095	0.0211526
ENSG00000106536	POU6F2	2.80915	0.347456
ENSG00000129173	E2F8	2.8082	4.79213e-06
ENSG00000133101	CCNA1	2.80762	4.04122e-06
ENSG00000164385	LINC01600	2.80756	0.000873662
ENSG00000260254		2.80674	0.248734
ENSG00000254645		2.80536	0.243513
ENSG00000259336		2.80494	0.0298701
ENSG00000225349		2.80473	0.183301
ENSG00000232079	LINC01697	2.80431	0.201683
ENSG00000167419	LPO	2.80364	6.21635e-06
ENSG00000227502	LINC01268	2.80282	4.7309e-07
ENSG00000240694	PNMA2	2.79729	0.00895605
ENSG00000214128	TMEM213	2.79624	0.16202
ENSG00000229920	RPS4XP5	2.79617	0.000168933
ENSG00000101276	SLC52A3	2.79233	0.1184
ENSG00000228014	ZNF680P1	2.79143	0.126186
ENSG00000115363	EVA1A	2.79035	0.254307
ENSG00000119913	TECTB	2.78925	0.154443
ENSG00000223647	LINC01946	2.78916	0.0889138
ENSG00000163424	C3orf30	2.78879	0.00268779
ENSG00000183831	ANKRD45	2.78857	0.115408
ENSG00000220267	ACTBP8	2.78772	0.0576522
ENSG00000260066		2.78642	0.242814
ENSG00000250320		2.78558	0.251391
ENSG00000182963	GJC1	2.78525	0.149327
ENSG00000009765	IYD	2.78495	0.268214
ENSG00000272692		2.78258	0.0612828
ENSG00000128849	CGNL1	2.7816	0.151543
ENSG00000187999	HNRNPA1P61	2.78125	0.13222
ENSG00000168481	LGI3	2.77814	0.30462
ENSG00000267055		2.7781	0.202601
ENSG00000100012	SEC14L3	2.77805	0.251293
ENSG00000123485	HJURP	2.77757	9.63193e-06
ENSG00000082556	OPRK1	2.77732	0.256146
ENSG00000178401	DNAJC22	2.77408	0.260361
ENSG00000173391	OLR1	2.77376	2.52244e-08
ENSG00000232752	MTCO3P21	2.7728	0.0804526
ENSG00000169154	GOT1L1	2.77135	0.296765
ENSG00000169607	CKAP2L	2.76874	4.40995e-07
ENSG00000233755		2.76719	1.07391e-05
ENSG00000253154		2.76712	0.00409073
ENSG00000213412	HNRNPA1P33	2.76579	0.0425617
ENSG00000139151	PLCZ1	2.76545	0.20447
ENSG00000163751	CPA3	2.76494	8.53873e-07
ENSG00000162753	SLC9C2	2.76161	0.128462
ENSG00000148735	PLEKHS1	2.7598	0.0441603
ENSG00000261970		2.75889	0.0853938
ENSG00000234423	LINC01250	2.75735	0.132243
ENSG00000128683	GAD1	2.75654	0.00345008
ENSG00000253187	HOXA10-AS	2.75649	0.0415047
ENSG00000257582	LINC01475	2.75646	0.157484
ENSG00000113248	PCDHB15	2.75636	0.019604
ENSG00000186417	GLDN	2.75587	0.000133646
ENSG00000197253	TPSB2	2.75395	0.0156192
ENSG00000236656		2.7526	0.428363
ENSG00000231158	PTP4A1P1	2.7518	0.0205202
ENSG00000163666	HESX1	2.75173	1.7193e-08
ENSG00000168843	FSTL5	2.7511	0.253136
ENSG00000130477	UNC13A	2.7511	0.0733889
ENSG00000184012	TMPRSS2	2.74823	0.176489
ENSG00000206869	SNORA70F	2.74778	0.0474338
ENSG00000232977	LINC00327	2.74776	0.00101654
ENSG00000046604	DSG2	2.74678	6.16912e-06
ENSG00000259426		2.74545	0.000908909
ENSG00000104237	RP1	2.74375	0.299831
ENSG00000174358	SLC6A19	2.74138	0.145228
ENSG00000134569	LRP4	2.74013	0.0198749
ENSG00000261786		2.73898	0.0907936
ENSG00000243444	PALM2	2.73849	0.43871
ENSG00000234394		2.73816	0.324701
ENSG00000223561		2.73251	0.185047
ENSG00000215644	GCGR	2.73228	0.435354
ENSG00000144619	CNTN4	2.73182	0.0348756
ENSG00000198691	ABCA4	2.73127	0.0234396
ENSG00000162738	VANGL2	2.73121	0.0343873
ENSG00000233237	LINC00472	2.73012	0.0980611
ENSG00000225231	LINC02470	2.72988	0.07112
ENSG00000126878	AIF1L	2.729	0.00363203
ENSG00000205835	GMNC	2.7283	0.264472
ENSG00000264424	MYH4	2.72806	0.272165
ENSG00000233183		2.72776	0.272727
ENSG00000067842	ATP2B3	2.72619	0.062519
ENSG00000223770		2.7261	0.248456
ENSG00000229453	SPINK8	2.72375	0.000527233
ENSG00000249693	THEGL	2.72121	0.367691
ENSG00000151276	MAGI1	2.721	0.0479312
ENSG00000167751	KLK2	2.7198	0.139097
ENSG00000205955	HSP90AA5P	2.71909	0.077651
ENSG00000261431		2.71812	0.0181709
ENSG00000232431		2.718	0.205428
ENSG00000137571	SLCO5A1	2.71695	1.69441e-06
ENSG00000138400	MDH1B	2.7168	0.0947332
ENSG00000177508	IRX3	2.71348	0.0256701
ENSG00000254726	MEX3A	2.71245	0.0262593
ENSG00000140527	WDR93	2.71151	0.0969427
ENSG00000232057		2.71036	0.440214
ENSG00000271086	NAMA	2.70866	0.22615
ENSG00000144668	ITGA9	2.70815	2.58997e-08
ENSG00000198842	DUSP27	2.70743	0.220115
ENSG00000104213	PDGFRL	2.70716	0.128218
ENSG00000121211	MND1	2.70529	2.38244e-06
ENSG00000164418	GRIK2	2.70292	0.230179
ENSG00000164946	FREM1	2.70292	0.0131727
ENSG00000264859	DSG2-AS1	2.70246	0.430373
ENSG00000197616	MYH6	2.70046	0.229714
ENSG00000066405	CLDN18	2.69881	9.1402e-06
ENSG00000257474		2.69858	0.142783
ENSG00000183856	IQGAP3	2.69547	7.00663e-07
ENSG00000102837	OLFM4	2.69505	0.00144543
ENSG00000231646	FSIP2-AS1	2.69424	0.0148857
ENSG00000154975	CA10	2.69382	0.224747
ENSG00000160180	TFF3	2.69357	0.000740559
ENSG00000136928	GABBR2	2.69245	0.27795
ENSG00000223572	CKMT1A	2.69153	0.327012
ENSG00000233818		2.69017	0.137057
ENSG00000251347	IRF5P1	2.68995	0.266966
ENSG00000144407	PTH2R	2.68838	0.0363704
ENSG00000261620	HMGN2P41	2.68793	0.0879079
ENSG00000166741	NNMT	2.68789	0.0634815
ENSG00000165949	IFI27	2.68768	0.000258046
ENSG00000180264	ADGRD2	2.68686	0.313734
ENSG00000205177	C11orf91	2.68683	0.0117366
ENSG00000258935		2.6853	0.0164109
ENSG00000134760	DSG1	2.6848	0.377382
ENSG00000162687	KCNT2	2.68186	0.0851922
ENSG00000172995	ARPP21	2.68172	0.00878918
ENSG00000229156		2.68153	0.0459008
ENSG00000230699		2.68053	0.0378292
ENSG00000225813		2.68039	0.198676
ENSG00000169169	CPT1C	2.67963	0.0770915
ENSG00000213309	RPL9P18	2.67933	0.0341087
ENSG00000101115	SALL4	2.67761	0.00352737
ENSG00000057593	F7	2.67746	0.270693
ENSG00000136378	ADAMTS7	2.67729	0.020594
ENSG00000259705		2.67597	0.0609242
ENSG00000261600		2.67583	0.122197
ENSG00000223566	TNRC18P2	2.6747	0.167199
ENSG00000240404		2.67229	0.0192486
ENSG00000077080	ACTL6B	2.66964	0.108379
ENSG00000255276	RRM1-AS1	2.66856	0.0156658
ENSG00000240990	HOXA11-AS	2.66823	0.327319
ENSG00000136542	GALNT5	2.66813	0.00772978
ENSG00000225971		2.66803	0.11813
ENSG00000147676	MAL2	2.66602	0.217175
ENSG00000121570	DPPA4	2.66131	3.09444e-06
ENSG00000246640	PICART1	2.65793	0.445056
ENSG00000175967		2.65626	0.147757
ENSG00000138792	ENPEP	2.65336	0.3329
ENSG00000205176	REXO1L1P	2.65259	0.00378293
ENSG00000232675		2.65231	0.00205923
ENSG00000181126	HLA-V	2.65143	0.0109486
ENSG00000184111	RPL11P4	2.65049	0.0383305
ENSG00000255556		2.64846	0.223998
ENSG00000229724	OR2AQ1P	2.6477	0.0013045
ENSG00000081818	PCDHB4	2.64706	0.376296
ENSG00000254403	OR10Y1P	2.64679	0.00069238
ENSG00000231961		2.64629	0.0494196
ENSG00000188783	PRELP	2.64365	0.232151
ENSG00000163710	PCOLCE2	2.64031	0.00326801
ENSG00000241570	PAQR9-AS1	2.63855	0.275079
ENSG00000122641	INHBA	2.63827	0.000485636
ENSG00000182901	RGS7	2.63779	0.00776035
ENSG00000130528	HRC	2.63415	0.239331
ENSG00000183287	CCBE1	2.6326	0.343654
ENSG00000273172	LINC02091	2.63189	0.0831569
ENSG00000134321	RSAD2	2.6294	2.94174e-06
ENSG00000223658	C1GALT1C1L	2.629	0.0334771
ENSG00000157680	DGKI	2.62556	0.0263867
ENSG00000140279	DUOX2	2.6233	0.0434898
ENSG00000188340	OR6N2	2.62202	0.000899366
ENSG00000143627	PKLR	2.62106	0.0960119
ENSG00000006042	TMEM98	2.62096	0.189255
ENSG00000206262	FOXL2NB	2.62074	0.339245
ENSG00000250847		2.62043	0.118363
ENSG00000101489	CELF4	2.61753	0.0487468
ENSG00000225345	SNX18P3	2.61753	8.56116e-05
ENSG00000239389	PCDHA13	2.61686	0.220115
ENSG00000162399	BSND	2.61524	0.00361862
ENSG00000142973	CYP4B1	2.61521	0.393255
ENSG00000232458	LINC01450	2.61447	0.19253
ENSG00000163631	ALB	2.61406	0.0596369
ENSG00000165443	PHYHIPL	2.6135	0.30903
ENSG00000105251	SHD	2.61297	0.0216972
ENSG00000246820		2.61297	0.0882913
ENSG00000151725	CENPU	2.61271	4.72853e-09
ENSG00000245651		2.61266	0.0402783
ENSG00000164070	HSPA4L	2.61245	4.84499e-08
ENSG00000168356	SCN11A	2.61216	0.00908243
ENSG00000128591	FLNC	2.61185	0.0777718
ENSG00000256802		2.61135	0.204979
ENSG00000173077	2019-12-01	2.60982	0.250056
ENSG00000237706	TRIM51EP	2.60946	0.0761466
ENSG00000119946	CNNM1	2.60934	0.0281614
ENSG00000127325	BEST3	2.60792	0.0224697
ENSG00000224843	LINC00240	2.60613	0.0707011
ENSG00000150893	FREM2	2.60532	0.351189
ENSG00000067177	PHKA1	2.60456	0.000787813
ENSG00000259107	LINC00911	2.60448	0.124555
ENSG00000073146	MOV10L1	2.60271	0.0151333
ENSG00000187079	TEAD1	2.60094	0.0343997
ENSG00000179869	ABCA13	2.60004	1.34529e-05
ENSG00000172461	FUT9	2.598	0.397769
ENSG00000269190	FBXO17	2.59701	0.347805
ENSG00000174640	SLCO2A1	2.59512	0.343546
ENSG00000089116	LHX5	2.59501	0.398687
ENSG00000256546		2.59372	0.271543
ENSG00000058404	CAMK2B	2.59339	0.160822
ENSG00000223949	ROR1-AS1	2.59221	0.199383
ENSG00000178031	ADAMTSL1	2.59216	0.412348
ENSG00000127863	TNFRSF19	2.59195	4.15352e-06
ENSG00000007001	UPP2	2.59002	0.0013577
ENSG00000204961	PCDHA9	2.58867	0.288769
ENSG00000260455	NBAT1	2.58861	0.023107
ENSG00000244968	LIFR-AS1	2.58795	0.296195
ENSG00000225595	LINC01623	2.58698	0.0881304
ENSG00000180044	C3orf80	2.58607	0.00598344
ENSG00000138759	FRAS1	2.58535	0.00195017
ENSG00000223351	ZNF385D-AS2	2.58509	0.081286
ENSG00000065371	ROPN1	2.58403	0.118938
ENSG00000259439	LINC01833	2.58395	0.300039
ENSG00000185551	NR2F2	2.58394	0.216487
ENSG00000156509	FBXO43	2.58297	1.00533e-06
ENSG00000140534	TICRR	2.58224	1.95091e-05
ENSG00000242595	RPL26P26	2.57986	0.0497954
ENSG00000204936	CD177	2.5783	0.00990748
ENSG00000226578		2.57783	0.0202219
ENSG00000189001	SBSN	2.57761	0.256054
ENSG00000224177	LINC00570	2.57649	0.0862058
ENSG00000103021	CCDC113	2.57637	0.0425301
ENSG00000143228	NUF2	2.57606	1.10949e-08
ENSG00000271026	KATNBL1P1	2.57495	0.195478
ENSG00000143473	KCNH1	2.57015	0.163521
ENSG00000056998	GYG2	2.56972	0.0763328
ENSG00000239265	CLRN1-AS1	2.56932	0.221512
ENSG00000021488	SLC7A9	2.56892	0.0313479
ENSG00000133110	POSTN	2.5661	0.213005
ENSG00000159261	CLDN14	2.56573	0.143706
ENSG00000266968		2.56497	0.296195
ENSG00000183454	GRIN2A	2.56409	0.35513
ENSG00000118520	ARG1	2.56407	4.0061e-05
ENSG00000221888	OR1C1	2.56384	0.119605
ENSG00000251664	PCDHA12	2.56316	0.338119
ENSG00000214575	CPEB1	2.56078	0.0215097
ENSG00000258437		2.56076	0.00121443
ENSG00000241319	SETP6	2.55758	6.74881e-05
ENSG00000116748	AMPD1	2.55713	0.296312
ENSG00000187244	BCAM	2.55503	0.0785263
ENSG00000165606	DRGX	2.55379	0.247266
ENSG00000105472	CLEC11A	2.55295	0.00162617
ENSG00000259008		2.55208	0.157575
ENSG00000165816	VWA2	2.54969	0.152526
ENSG00000251321	PCAT4	2.54952	0.0640479
ENSG00000164047	CAMP	2.5472	0.00062629
ENSG00000254897		2.54546	0.124461
ENSG00000249464	LINC01091	2.54381	0.0507085
ENSG00000248498	ASNSP1	2.54261	0.299751
ENSG00000250120	PCDHA10	2.54017	0.25089
ENSG00000215237		2.53967	0.10189
ENSG00000233121	VN1R20P	2.53949	0.192212
ENSG00000185053	SGCZ	2.53843	0.170218
ENSG00000058085	LAMC2	2.53798	0.0107897
ENSG00000184185	KCNJ12	2.53754	0.00614225
ENSG00000176912	TYMSOS	2.53656	0.00620449
ENSG00000271396		2.53586	0.167422
ENSG00000260266	PPIAP46	2.53512	0.182192
ENSG00000177990	DPY19L2	2.53468	2.4662e-05
ENSG00000257698	GIHCG	2.5327	2.28658e-08
ENSG00000163808	KIF15	2.5321	4.54345e-08
ENSG00000205424		2.5319	0.000224792
ENSG00000248529		2.53156	0.369972
ENSG00000235881		2.53153	0.361312
ENSG00000129951	PLPPR3	2.5313	2.26739e-05
ENSG00000174417	TRHR	2.52731	0.0680969
ENSG00000105419	MEIS3	2.52702	0.102451
ENSG00000111907	TPD52L1	2.52629	0.000349838
ENSG00000109805	NCAPG	2.52445	3.20955e-08
ENSG00000185275	CD24P4	2.52432	9.41174e-05
ENSG00000165023	DIRAS2	2.52432	0.0538198
ENSG00000144406	UNC80	2.52244	6.24027e-05
ENSG00000259155		2.52237	0.137215
ENSG00000236064		2.52144	0.144578
ENSG00000197360	ZNF98	2.51781	0.0013045
ENSG00000090889	KIF4A	2.51706	7.42961e-05
ENSG00000122863	CHST3	2.51618	0.162168
ENSG00000258763		2.51326	0.0513634
ENSG00000198092	TMPRSS11F	2.51227	0.356521
ENSG00000262769		2.50936	0.171
ENSG00000258120	KRT128P	2.50831	0.258005
ENSG00000228316	MTATP6P19	2.50731	0.0401878
ENSG00000157087	ATP2B2	2.5066	0.000822718
ENSG00000187672	ERC2	2.50648	0.0548755
ENSG00000228742	LINC02577	2.50446	0.433415
ENSG00000233681	CEACAMP1	2.50252	0.270247
ENSG00000214491	SEC14L6	2.50089	0.420339
ENSG00000147573	TRIM55	2.50038	0.109323
ENSG00000107984	DKK1	2.49856	0.122294
ENSG00000248935		2.4969	8.32695e-07
ENSG00000116132	PRRX1	2.49599	0.273792
ENSG00000169575	VPREB1	2.4939	0.075444
ENSG00000139292	LGR5	2.49368	0.31803
ENSG00000162873	KLHDC8A	2.49316	0.0850917
ENSG00000152822	GRM1	2.49315	0.316765
ENSG00000267568		2.49083	0.102051
ENSG00000241098	LINC01994	2.49072	0.306386
ENSG00000197561	ELANE	2.49006	0.00577819
ENSG00000199638	RNA5SP319	2.49001	0.229057
ENSG00000197753	LHFPL5	2.48956	0.210785
ENSG00000181458	TMEM45A	2.48885	1.4486e-05
ENSG00000225489		2.4866	0.00166027
ENSG00000171388	APLN	2.48438	0.215262
ENSG00000147655	RSPO2	2.48436	0.00455017
ENSG00000259848		2.48433	0.385996
ENSG00000189184	PCDH18	2.48338	0.0426703
ENSG00000114805	PLCH1	2.48313	9.38283e-06
ENSG00000223656	HMGB3P10	2.48231	0.0216444
ENSG00000135903	PAX3	2.47886	0.0609018
ENSG00000224810		2.47859	0.203102
ENSG00000229855		2.47579	0.0442998
ENSG00000131773	KHDRBS3	2.47561	0.000361996
ENSG00000258599		2.47489	0.0917058
ENSG00000234373	SNX18P7	2.47458	0.0441122
ENSG00000225539	LINC01821	2.47428	0.421889
ENSG00000164076	CAMKV	2.47412	0.123878
ENSG00000272808		2.47232	0.144839
ENSG00000225173		2.47223	0.102538
ENSG00000163673	DCLK3	2.47013	0.164886
ENSG00000024526	DEPDC1	2.46997	2.27171e-05
ENSG00000255362		2.46952	0.116474
ENSG00000179447		2.46869	1.13639e-06
ENSG00000151892	GFRA1	2.46708	0.334404
ENSG00000217585		2.46639	0.125232
ENSG00000251039	IGKV2D-40	2.46633	0.220027
ENSG00000147180	ZNF711	2.46606	1.03298e-05
ENSG00000171004	HS6ST2	2.46418	0.494851
ENSG00000175697	GPR156	2.46346	0.0251494
ENSG00000234210		2.46253	0.266559
ENSG00000187848	P2RX2	2.46195	0.0190886
ENSG00000235640		2.4615	0.139845
ENSG00000254369	HOXA-AS3	2.46092	0.0511602
ENSG00000260664		2.45998	0.00329587
ENSG00000205054	LINC01121	2.45958	0.29057
ENSG00000256343		2.45943	0.374607
ENSG00000258998	LINC02302	2.45926	0.316858
ENSG00000205502	C2CD4B	2.45915	0.0305568
ENSG00000211654	IGLV5-37	2.45901	0.272443
ENSG00000135750	KCNK1	2.45835	0.318329
ENSG00000177627	C12orf54	2.45794	0.0978455
ENSG00000178343	SHISA3	2.45647	0.190558
ENSG00000148154	UGCG	2.45547	2.03634e-10
ENSG00000128917	DLL4	2.45446	0.0811102
ENSG00000131747	TOP2A	2.45386	2.79088e-05
ENSG00000233705	SLC26A4-AS1	2.45247	0.0821792
ENSG00000124469	CEACAM8	2.45226	0.000716433
ENSG00000198046	ZNF667	2.45166	0.00146378
ENSG00000261083	LINC02516	2.45087	0.0948479
ENSG00000125845	BMP2	2.44929	0.0018709
ENSG00000180913	OR56B3P	2.44859	7.64545e-05
ENSG00000249426		2.44799	0.108186
ENSG00000254119		2.4472	0.101455
ENSG00000226448	RPL7AP51	2.44682	0.214463
ENSG00000095981	KCNK16	2.44505	0.103237
ENSG00000156970	BUB1B	2.44461	2.79306e-06
ENSG00000112280	COL9A1	2.44455	0.198122
ENSG00000163009	C2orf48	2.44131	0.0012799
ENSG00000268845		2.44106	0.120894
ENSG00000204044	SLC12A5-AS1	2.43857	0.00111174
ENSG00000226686	LINC01535	2.43779	0.0853456
ENSG00000251821	RNU6-583P	2.43664	0.036525
ENSG00000112541	PDE10A	2.4339	0.302323
ENSG00000250696		2.43299	0.0122448
ENSG00000204889	KRT40	2.43206	0.148827
ENSG00000035499	DEPDC1B	2.43195	4.21502e-06
ENSG00000156269	NAA11	2.43089	0.196113
ENSG00000242583		2.43079	0.00671335
ENSG00000095110	NXPE1	2.42912	0.0830468
ENSG00000160188	RSPH1	2.42824	0.12989
ENSG00000108001	EBF3	2.42764	0.169021
ENSG00000259129	LINC00648	2.42683	0.232425
ENSG00000135477	KRT87P	2.42626	0.0936278
ENSG00000224049		2.42607	0.282649
ENSG00000088882	CPXM1	2.42547	0.000264439
ENSG00000136546	SCN7A	2.42422	0.0179374
ENSG00000258791	LINC00520	2.42378	0.0827333
ENSG00000250564		2.42203	0.289481
ENSG00000113396	SLC27A6	2.42184	0.0119403
ENSG00000184357	HIST1H1B	2.41957	9.72535e-05
ENSG00000134138	MEIS2	2.41935	0.000528542
ENSG00000231896		2.41783	0.172215
ENSG00000087245	MMP2	2.41757	0.0769591
ENSG00000086717	PPEF1	2.41653	2.70162e-05
ENSG00000235996		2.41563	0.00107854
ENSG00000268324	LRRC2-AS1	2.41481	0.272392
ENSG00000167359	OR51I1	2.41443	0.177918
ENSG00000174226	SNX31	2.41412	0.198882
ENSG00000176204	LRRTM4	2.414	0.337758
ENSG00000259188		2.41322	1.7193e-08
ENSG00000240268	MOXD2P	2.41315	0.0723993
ENSG00000260604		2.41272	0.390206
ENSG00000186094	AGBL4	2.41194	0.0976021
ENSG00000184454	NCMAP	2.4116	0.436595
ENSG00000159212	CLIC6	2.41152	0.126236
ENSG00000135547	HEY2	2.40942	0.335481
ENSG00000136011	STAB2	2.40926	2.40336e-06
ENSG00000259191		2.40799	0.002911
ENSG00000185686	PRAME	2.4079	0.17125
ENSG00000072571	HMMR	2.40739	2.1696e-05
ENSG00000251340	MTCYBP35	2.40703	0.0960179
ENSG00000267147	LINC01842	2.40499	0.384418
ENSG00000268957		2.40406	0.0359488
ENSG00000006283	CACNA1G	2.40274	0.399781
ENSG00000128641	MYO1B	2.40162	0.00333309
ENSG00000206531	CD200R1L	2.40158	0.00120859
ENSG00000247675	LRP4-AS1	2.40096	0.0915726
ENSG00000253490	LINC02099	2.40062	0.0733889
ENSG00000272168	CASC15	2.39915	6.45489e-05
ENSG00000196090	PTPRT	2.399	0.449101
ENSG00000235782		2.39845	0.0968181
ENSG00000227742	CALR4P	2.39789	0.149327
ENSG00000251293		2.39706	0.0979019
ENSG00000165202	OR1Q1	2.3968	0.229579
ENSG00000179300	RTL3	2.39612	0.285258
ENSG00000227179	PGCP1	2.39522	0.390309
ENSG00000161940	BCL6B	2.39488	0.0683624
ENSG00000136931	NR5A1	2.39346	0.069757
ENSG00000113594	LIFR	2.39335	0.00976494
ENSG00000246662	LINC00535	2.39215	0.0507524
ENSG00000226668		2.392	0.399591
ENSG00000111816	FRK	2.39127	0.0558646
ENSG00000233110		2.39067	0.186954
ENSG00000136535	TBR1	2.39053	0.404286
ENSG00000174099	MSRB3	2.38992	7.226e-07
ENSG00000227375	DLG1-AS1	2.38803	0.0782728
ENSG00000196581	AJAP1	2.38747	0.0616407
ENSG00000236510		2.38445	0.513633
ENSG00000171243	SOSTDC1	2.38375	0.0448287
ENSG00000169876	MUC17	2.38334	0.613084
ENSG00000265334		2.38127	0.145344
ENSG00000257057	C11orf97	2.38082	0.0252557
ENSG00000080224	EPHA6	2.37998	0.40371
ENSG00000244300	GATA2-AS1	2.37965	0.00164777
ENSG00000167858	TEKT1	2.37959	0.108603
ENSG00000223839	FAM95B1	2.37952	0.00243588
ENSG00000251811		2.37924	0.00401534
ENSG00000260188		2.37922	2.89257e-07
ENSG00000250803		2.37886	0.167745
ENSG00000180433	OR6K6	2.37842	0.0171141
ENSG00000101425	BPI	2.37705	6.30946e-05
ENSG00000185823	NPAP1	2.37622	0.451165
ENSG00000251209	LINC00923	2.37508	0.130377
ENSG00000137959	IFI44L	2.37463	1.84783e-07
ENSG00000149124	GLYAT	2.37438	0.126684
ENSG00000267500	ZNF887P	2.37144	0.0206876
ENSG00000237732		2.37136	8.56462e-07
ENSG00000154997	2019-09-14	2.37078	0.280744
ENSG00000051341	POLQ	2.37044	3.2731e-07
ENSG00000154839	SKA1	2.37044	0.000289773
ENSG00000198452	OR14L1P	2.3704	0.0589338
ENSG00000187678	SPRY4	2.36922	0.594014
ENSG00000122952	ZWINT	2.36697	1.21411e-05
ENSG00000214050	FBXO16	2.36314	0.246606
ENSG00000187268	FAM9C	2.36146	0.000265476
ENSG00000165304	MELK	2.36031	1.08265e-05
ENSG00000139734	DIAPH3	2.36024	2.16893e-05
ENSG00000149534	MS4A2	2.36004	0.013279
ENSG00000104848	KCNA7	2.35915	0.285925
ENSG00000213373	LINC00671	2.35914	5.81069e-07
ENSG00000008438	PGLYRP1	2.35856	6.43443e-05
ENSG00000124107	SLPI	2.35853	0.000104677
ENSG00000197106	SLC6A17	2.3583	0.175049
ENSG00000106004	HOXA5	2.35827	0.0185948
ENSG00000144331	ZNF385B	2.3573	0.00553911
ENSG00000124159	MATN4	2.35582	0.0059468
ENSG00000137825	ITPKA	2.35582	0.00193443
ENSG00000237978	KCNMB2-AS1	2.3544	0.147999
ENSG00000104043	ATP8B4	2.35423	6.04599e-13
ENSG00000224940	PRRT4	2.35339	0.00026055
ENSG00000157613	CREB3L1	2.35309	0.231336
ENSG00000138068	SULT6B1	2.35285	0.0659905
ENSG00000184661	CDCA2	2.35214	7.12705e-05
ENSG00000236817		2.35168	0.106465
ENSG00000214147		2.35159	0.0925511
ENSG00000230651	RGPD4-AS1	2.35117	0.348513
ENSG00000259380		2.35078	0.161286
ENSG00000124440	HIF3A	2.35068	0.283025
ENSG00000130540	SULT4A1	2.3505	0.235246
ENSG00000249271	HNRNPA1P44	2.34949	0.21399
ENSG00000248187		2.34712	0.228783
ENSG00000186766	FOXI2	2.34698	0.261513
ENSG00000224367	OACYLP	2.34622	0.243521
ENSG00000226650	KIF4B	2.34593	0.000114366
ENSG00000143921	ABCG8	2.34576	0.402549
ENSG00000140057	AK7	2.34551	0.0187964
ENSG00000126787	DLGAP5	2.34507	4.8881e-05
ENSG00000105388	CEACAM5	2.345	0.300943
ENSG00000179954	SSC5D	2.34497	0.00606142
ENSG00000124743	KLHL31	2.34334	0.0476792
ENSG00000151338	MIPOL1	2.34231	0.0907324
ENSG00000132688	NES	2.34081	0.249796
ENSG00000254440	PBOV1	2.34028	0.194968
ENSG00000179468	OR9A2	2.33914	0.245261
ENSG00000235248	OR13C1P	2.33914	0.16141
ENSG00000144644	GADL1	2.33815	0.0960639
ENSG00000160505	NLRP4	2.33741	0.155511
ENSG00000095596	CYP26A1	2.33508	0.259022
ENSG00000272321		2.33498	0.0441343
ENSG00000226427	HMGN2P7	2.33483	0.00741003
ENSG00000269373		2.33407	0.22072
ENSG00000117632	STMN1	2.33402	0.000132853
ENSG00000129988	LBP	2.33279	0.246595
ENSG00000250056	LINC01018	2.3321	0.403798
ENSG00000249628	LINC00942	2.33165	0.406339
ENSG00000248942	LINC01335	2.33142	0.201585
ENSG00000121742	GJB6	2.33128	1.96667e-05
ENSG00000102098	SCML2	2.33053	7.0654e-10
ENSG00000021826	CPS1	2.3302	0.0696419
ENSG00000213759	UGT2B11	2.32988	0.0316689
ENSG00000223609	HBD	2.32984	0.0226907
ENSG00000235244	DANT2	2.32947	0.0111942
ENSG00000168314	MOBP	2.32908	0.238362
ENSG00000066279	ASPM	2.32907	5.68641e-06
ENSG00000257813		2.329	0.0693662
ENSG00000271414		2.32841	0.0954269
ENSG00000158014	SLC30A2	2.32766	0.30324
ENSG00000260695		2.3259	0.402667
ENSG00000114487	MORC1	2.32466	0.0444097
ENSG00000214796		2.32443	0.00180735
ENSG00000229373	LINC00452	2.32436	0.0918587
ENSG00000233891		2.32393	0.262698
ENSG00000105205	CLC	2.32336	7.51731e-05
ENSG00000100206	DMC1	2.32182	2.64607e-05
ENSG00000177993	ZNRF3-AS1	2.32107	0.336391
ENSG00000241469	LINC00635	2.32069	0.407166
ENSG00000159496	RGL4	2.32059	1.31489e-07
ENSG00000137804	NUSAP1	2.32017	1.02688e-06
ENSG00000178568	ERBB4	2.31887	0.219992
ENSG00000235412	TTTY4B	2.31769	0.366766
ENSG00000198739	LRRTM3	2.31748	0.0284522
ENSG00000100234	TIMP3	2.31729	0.001231
ENSG00000154277	UCHL1	2.31699	0.0162983
ENSG00000234895	OR52X1P	2.31675	0.00948771
ENSG00000229009	TMPRSS11GP	2.31636	0.20942
ENSG00000104313	EYA1	2.31437	0.0590753
ENSG00000236816	ANKRD20A7P	2.31349	0.114749
ENSG00000205837	LINC00487	2.31259	0.00128176
ENSG00000261594	TPBGL	2.31244	0.296554
ENSG00000171320	ESCO2	2.31168	1.82448e-06
ENSG00000005108	THSD7A	2.31164	0.00128176
ENSG00000082497	SERTAD4	2.31133	0.324426
ENSG00000138347	MYPN	2.31034	0.530218
ENSG00000198732	SMOC1	2.30952	0.105425
ENSG00000249917	LINC00536	2.30949	0.311077
ENSG00000142731	PLK4	2.30871	2.87459e-08
ENSG00000235370	DNM1P51	2.30671	0.269984
ENSG00000240299	RN7SL187P	2.30635	0.0232474
ENSG00000171903	CYP4F11	2.30506	0.0712656
ENSG00000112183	RBM24	2.30503	0.129528
ENSG00000255860		2.30409	0.0256166
ENSG00000259254		2.30385	0.0598739
ENSG00000258227	CLEC5A	2.30367	1.18659e-05
ENSG00000261390	MAFTRR	2.30318	0.166125
ENSG00000163092	XIRP2	2.30297	0.00676659
ENSG00000188076	SCGB1C1	2.30094	0.124963
ENSG00000223486		2.30019	0.106736
ENSG00000268209		2.29947	0.0706255
ENSG00000233677	DDX39BP1	2.29922	0.30566
ENSG00000159650	UROC1	2.29915	0.0854032
ENSG00000273372	SFTPD-AS1	2.29777	0.114651
ENSG00000202374		2.29516	0.15375
ENSG00000224471	MTCO3P19	2.29343	0.0861444
ENSG00000205592	MUC19	2.29337	0.0160672
ENSG00000251141	MRPS30-DT	2.29207	0.000908839
ENSG00000124827	GCM2	2.29194	0.230323
ENSG00000183853	KIRREL1	2.2911	0.18421
ENSG00000106819	ASPN	2.28961	3.53193e-07
ENSG00000259175		2.28732	0.476622
ENSG00000247081	BAALC-AS1	2.28641	0.00233787
ENSG00000184313	MROH7	2.28528	0.0137681
ENSG00000168243	GNG4	2.28181	0.11382
ENSG00000224743	TEX26-AS1	2.28107	0.156434
ENSG00000117724	CENPF	2.27919	5.60714e-05
ENSG00000240198	ARHGEF3-AS1	2.27876	0.303448
ENSG00000258066		2.27846	0.128462
ENSG00000184566		2.27772	7.226e-07
ENSG00000218020	THAP12P5	2.27484	0.180785
ENSG00000240720	LRRD1	2.27304	0.225883
ENSG00000093009	CDC45	2.27303	0.00129992
ENSG00000257900		2.27247	0.0794342
ENSG00000046889	PREX2	2.27221	0.00305952
ENSG00000135409	AMHR2	2.27077	0.0748313
ENSG00000226601		2.27068	0.0554194
ENSG00000122966	CIT	2.27038	1.81332e-06
ENSG00000203883	SOX18	2.27037	0.24963
ENSG00000166770	ZNF667-AS1	2.27028	9.69485e-06
ENSG00000104918	RETN	2.27026	0.00892367
ENSG00000222030	LINC01793	2.26982	0.47322
ENSG00000222881		2.26957	0.0860439
ENSG00000227115	LINC01630	2.26836	0.479442
ENSG00000183230	CTNNA3	2.26783	0.0257005
ENSG00000105737	GRIK5	2.2678	0.00601866
ENSG00000260256		2.26767	0.00385717
ENSG00000179407	DNAJB8	2.26653	0.22487
ENSG00000183873	SCN5A	2.26591	0.100139
ENSG00000245694	CRNDE	2.26586	0.000878341
ENSG00000182168	UNC5C	2.26527	0.0324242
ENSG00000214548	MEG3	2.26427	0.0115499
ENSG00000249853	HS3ST5	2.26363	0.00318113
ENSG00000254656	RTL1	2.26359	0.295441
ENSG00000137812	KNL1	2.26346	5.62838e-07
ENSG00000259810		2.26335	0.309328
ENSG00000222313	RN7SKP267	2.26223	0.166645
ENSG00000137573	SULF1	2.26193	0.279519
ENSG00000142945	KIF2C	2.26149	0.000120506
ENSG00000172350	ABCG4	2.2611	0.19103
ENSG00000263400	TMEM220-AS1	2.26068	0.0023706
ENSG00000051180	RAD51	2.26058	7.6499e-05
ENSG00000255886		2.26031	0.271867
ENSG00000133710	SPINK5	2.25894	0.394434
ENSG00000180178	FAR2P1	2.25676	0.33357
ENSG00000089101	CFAP61	2.2563	0.243551
ENSG00000136982	DSCC1	2.25438	0.00020509
ENSG00000118473	SGIP1	2.25348	0.00234205
ENSG00000148773	MKI67	2.25275	0.000158342
ENSG00000073754	CD5L	2.25191	0.0893608
ENSG00000163993	S100P	2.25084	2.62063e-06
ENSG00000232736		2.2505	0.0656833
ENSG00000135451	TROAP	2.24992	0.000566981
ENSG00000169495	HTRA4	2.24783	0.000123191
ENSG00000250844	USP17L18	2.2459	0.388618
ENSG00000153404	PLEKHG4B	2.24559	0.132252
ENSG00000256673		2.24541	0.0055007
ENSG00000272636	DOC2B	2.24321	0.00948641
ENSG00000148082	SHC3	2.24007	0.247947
ENSG00000139220	PPFIA2	2.23776	0.268957
ENSG00000253580	TRMT10BP1	2.23708	0.167056
ENSG00000161133	USP41	2.23628	6.92754e-05
ENSG00000228835		2.23616	0.329348
ENSG00000179178	TMEM125	2.23524	0.111246
ENSG00000250366	TUNAR	2.23394	0.378628
ENSG00000146090	RASGEF1C	2.23355	0.384187
ENSG00000187013	C17orf82	2.23334	0.276537
ENSG00000173320	STOX2	2.2319	0.000157664
ENSG00000234886	MTND5P26	2.23137	0.0105196
ENSG00000187122	SLIT1	2.23123	0.205658
ENSG00000129946	SHC2	2.23121	0.477776
ENSG00000164045	CDC25A	2.23066	0.000319723
ENSG00000175063	UBE2C	2.22945	0.000101458
ENSG00000229140	CCDC26	2.22936	0.00705325
ENSG00000255440		2.2281	0.144753
ENSG00000266189	MIR3186	2.22686	0.236796
ENSG00000180383	DEFB124	2.22681	0.0816202
ENSG00000211669	IGLV3-10	2.22597	0.0179995
ENSG00000119326	CTNNAL1	2.22535	2.15436e-07
ENSG00000231638	LUARIS	2.22473	0.0109788
ENSG00000077152	UBE2T	2.2242	6.39931e-05
ENSG00000270479	BNIP3P37	2.22373	0.18971
ENSG00000174371	EXO1	2.22164	5.23143e-05
ENSG00000168453	HR	2.2213	0.0900712
ENSG00000213301	HMGB3P11	2.22124	0.147869
ENSG00000180432	CYP8B1	2.22123	0.122468
ENSG00000215910	C1orf167	2.2199	0.0795208
ENSG00000206538	VGLL3	2.21827	0.346202
ENSG00000169064	ZBBX	2.21548	0.21846
ENSG00000054356	PTPRN	2.21526	0.0553597
ENSG00000226276		2.21481	0.02939
ENSG00000172987	HPSE2	2.21326	0.184521
ENSG00000021645	NRXN3	2.21308	0.264472
ENSG00000142530	FAM71E1	2.2109	0.271867
ENSG00000171848	RRM2	2.21055	0.000259457
ENSG00000250860		2.21052	0.214134
ENSG00000198695	MT-ND6	2.2095	5.3339e-05
ENSG00000197653	DNAH10	2.20763	0.000676101
ENSG00000169908	TM4SF1	2.20752	0.00284295
ENSG00000225493	LINC01107	2.20727	0.0759927
ENSG00000130675	MNX1	2.20715	0.128025
ENSG00000012223	LTF	2.20593	0.00603541
ENSG00000087128	TMPRSS11E	2.20574	0.387476
ENSG00000233776	LINC01251	2.20555	0.0751261
ENSG00000143476	DTL	2.20528	0.000228868
ENSG00000156218	ADAMTSL3	2.20459	0.209021
ENSG00000183317	EPHA10	2.20415	0.128988
ENSG00000176890	TYMS	2.20408	0.000106911
ENSG00000078018	MAP2	2.20372	0.00910352
ENSG00000064205	WISP2	2.20315	0.185896
ENSG00000168589	DYNLRB2	2.20147	0.133205
ENSG00000168398	BDKRB2	2.19921	0.131172
ENSG00000197403	OR6N1	2.19918	0.0011552
ENSG00000226320	LINC01811	2.19851	0.181308
ENSG00000203852	HIST2H3A	2.1976	0.00490376
ENSG00000267310	OR4G1P	2.19701	0.545605
ENSG00000138778	CENPE	2.1964	9.54814e-10
ENSG00000144410	CPO	2.19631	0.176253
ENSG00000092067	CEBPE	2.19601	0.000461478
ENSG00000111664	GNB3	2.19584	0.0221065
ENSG00000103832	GOLGA8UP	2.19574	0.110064
ENSG00000189068	VSTM1	2.19527	7.51882e-08
ENSG00000233802	TRIM49D2	2.19445	0.113117
ENSG00000064270	ATP2C2	2.1934	0.00203695
ENSG00000224431		2.19272	0.281263
ENSG00000198963	RORB	2.19241	0.0183953
ENSG00000169679	BUB1	2.19144	6.37218e-06
ENSG00000225299		2.19118	0.192079
ENSG00000230430	USP17L25	2.19117	0.441072
ENSG00000064655	EYA2	2.18872	0.132859
ENSG00000261729		2.18736	0.167319
ENSG00000213853	EMP2	2.18631	0.289067
ENSG00000140557	ST8SIA2	2.18613	0.49882
ENSG00000258729		2.18462	0.347358
ENSG00000226777	FAM30A	2.1842	0.000298717
ENSG00000137491	SLCO2B1	2.18407	0.037843
ENSG00000125378	BMP4	2.18368	0.339693
ENSG00000164318	EGFLAM	2.18352	0.228696
ENSG00000226251	LINC02608	2.18317	0.00676437
ENSG00000250666	LINC01596	2.18281	0.450108
ENSG00000271142	YWHAQP7	2.18204	0.177351
ENSG00000204710	SPDYC	2.17955	0.44052
ENSG00000237413		2.17903	0.304611
ENSG00000163218	PGLYRP4	2.17856	0.192977
ENSG00000254139		2.17791	0.241399
ENSG00000259179	UBE2CP4	2.17766	0.00217416
ENSG00000268869	ESPNP	2.17757	0.0365999
ENSG00000179058	C9orf50	2.17742	0.0878063
ENSG00000166211	SPIC	2.17701	0.100957
ENSG00000234579		2.17643	0.0780905
ENSG00000109339	MAPK10	2.17573	0.00618599
ENSG00000224609		2.17376	0.291007
ENSG00000237221	PPEF1-AS1	2.17363	0.183753
ENSG00000256120	SOX5-AS1	2.17312	0.105057
ENSG00000102010	BMX	2.17274	9.83649e-06
ENSG00000138271	GPR87	2.17239	0.00011208
ENSG00000129244	ATP1B2	2.17203	0.181923
ENSG00000158008	EXTL1	2.1717	0.161484
ENSG00000146950	SHROOM2	2.17135	0.181194
ENSG00000151778	SERP2	2.17043	0.0572981
ENSG00000070081	NUCB2	2.17021	4.10972e-09
ENSG00000177464	GPR4	2.16993	0.0124988
ENSG00000207759	MIR181A1	2.16951	0.00855328
ENSG00000185433	LINC00158	2.16869	0.299335
ENSG00000224593		2.1663	0.0889831
ENSG00000088340	FER1L4	2.16603	0.0150286
ENSG00000258223	PRSS58	2.1656	0.227057
ENSG00000203811	HIST2H3C	2.16435	0.00631129
ENSG00000218991	CCNG1P1	2.16297	0.000100238
ENSG00000242516	LINC00960	2.16288	0.0458598
ENSG00000166147	FBN1	2.16288	0.0019181
ENSG00000158560	DYNC1I1	2.16287	0.013691
ENSG00000204540	PSORS1C1	2.16254	0.560346
ENSG00000243083	LINC00870	2.16236	0.501904
ENSG00000130635	COL5A1	2.16184	0.0314357
ENSG00000156049	GNA14	2.1605	7.12469e-05
ENSG00000249631		2.16028	0.354054
ENSG00000225533	PAWRP1	2.15743	0.134965
ENSG00000257400		2.15705	0.256603
[truncated: 28,963 more rows]
