# Supplementary material for: RAS mutations drive proliferative chronic myelomonocytic leukemia via a KMT2A-PLK1 axis
Source: Nat Commun. 2021 May 18;12:2901. doi: 10.1038/s41467-021-23186-w (PMC8131698; doi:10.1038/s41467-021-23186-w)
Supplement: Supplementary file 5 — Supplementary Data 2 [file 41467_2021_23186_MOESM5_ESM.xlsx]

## Sheet: Intersection
Uniquely H3K4me1 Enriched	Overexpressed	Log2FC	FDR	Intersection
A2M	AADACL2	3.8694	0.0352371	AASDH
A4GNT	AADACL3	4.03477	0.00738065	ABCA13
AAAS	AADAT	4.15217	0.0289149	ABCA5
AAGAB	AASDH	0.547255	0.00632409	ABCB10
AAK1	AASDHPPT	0.409811	0.0231713	ABCD3
AAR2	ABCA12	3.63183	0.000520668	ABHD10
AASDH	ABCA13	2.60004	1.34529e-05	ABHD13
AATF	ABCA4	2.73127	0.0234396	ABI1
ABALON	ABCA5	0.758901	0.0205833	ABRACL
ABCA1	ABCB10	0.402235	0.0428196	ABRAXAS2
ABCA13	ABCB5	4.88392	0.0316689	ACADM
ABCA2	ABCC13	4.13782	0.000167319	ACAT1
ABCA3	ABCD3	0.64391	0.000307048	ACKR2
ABCA5	ABHD10	0.440746	0.0442995	ACKR4
ABCA7	ABHD13	0.636233	0.000737531	ACPP
ABCB10	ABI1	0.332005	0.0344767	ACSM1
ABCB6	ABRACL	0.566492	0.0126427	ACSM3
ABCC1	ABRAXAS2	0.557079	0.00849934	ACTL6A
ABCC10	ACADM	0.969082	4.03595e-06	ACTR10
ABCC2	ACAT1	0.688295	0.0110204	ACTR2
ABCC5	ACKR2	1.48081	0.0472694	ACTR3
ABCC5-AS1	ACKR4	1.0007	0.00274845	ACYP1
ABCD3	ACPP	0.694593	0.0311382	ADAM9
ABCD4	ACRV1	3.27393	1.21411e-05	ADD3
ABCF1	ACSM1	1.85416	2.06037e-06	ADK
ABCF2	ACSM2B	6.80835	0.00110717	ADSS
ABCF3	ACSM3	1.78069	4.05466e-07	AGFG1
ABCG1	ACSM6	3.0111	1.15541e-05	AGPS
ABHD1	ACTL6A	0.745935	0.000285971	AGTPBP1
ABHD10	ACTR10	0.464203	0.0139892	AGTR1
ABHD13	ACTR2	0.389514	0.020445	AIMP1
ABHD14A-ACY1	ACTR3	0.56681	0.000113822	AK2
ABHD14B	ACTR6	0.542813	0.034547	AKAP9
ABHD15	ACYP1	1.20515	0.000640306	AKTIP
ABHD16B	ADAM22	0.824043	0.0222286	ALCAM
ABHD17A	ADAM32	1.66467	0.000896943	ALG5
ABHD17B	ADAM9	0.73532	0.00111375	AMD1
ABHD17C	ADAMTS3	3.64755	0.000614878	AMOTL1
ABHD2	ADAMTS7	2.67729	0.020594	AMPD3
ABHD8	ADCYAP1R1	4.47281	0.0395209	ANAPC10
ABI1	ADD3	0.747741	0.000101751	ANAPC15
ABL1	ADGRF1	3.75923	0.0447045	ANAPC4
ABL2	ADGRF5	4.63768	0.016111	ANKMY2
ABR	ADGRG2	0.863772	0.0485434	ANKRA2
ABRACL	ADGRG6	1.86084	0.0129712	ANKRD22
ABRAXAS2	ADGRL2	5.54478	0.012212	ANKRD28
ABTB2	ADK	0.849119	0.0051368	ANKRD33B
ACAA1	ADSS	1.02759	3.24907e-09	ANKRD36
ACAA2	AFF2	1.18037	0.00371741	ANKRD46
ACACA	AFF2-IT1	3.48019	2.98552e-08	ANKRD49
ACAD10	AFG1L	0.681574	0.00112015	ANO10
ACAD8	AGFG1	0.610342	0.0287938	ANP32A
ACAD9	AGGF1P3	2.88272	0.00115472	ANP32B
ACADM	AGL	1.02342	1.8503e-07	ANP32E
ACADSB	AGMO	2.10262	0.00180915	ANXA1
ACADVL	AGPS	1.15293	9.91007e-11	ANXA4
ACAP1	AGTPBP1	0.506455	0.0137342	AP1S3
ACAP2	AGTR1	5.35914	0.000390153	AP3S1
ACAT1	AIF1L	2.729	0.00363203	AP4B1-AS1
ACAT2	AIG1	1.15446	0.0111506	AP5M1
ACBD3	AIMP1	0.677532	0.0100191	API5
ACBD6	AIMP1P1	0.989583	0.016666	APIP
ACER3	AK2	0.597782	0.00734712	APLF
ACIN1	AK2P2	0.699093	0.0399593	APPL1
ACKR2	AK6	0.986037	0.000164219	AQR
ACKR3	AK6P2	0.962378	0.0293033	ARFGEF1
ACKR4	AK7	2.34551	0.0187964	ARHGAP11A
ACLY	AK9	0.832179	0.000332822	ARHGAP15
ACO1	AKAP3	1.28175	0.00934992	ARHGAP18
ACO2	AKAP9	0.536757	0.00817619	ARHGAP24
ACOD1	AKNAD1	2.837	0.00562214	ARHGDIB
ACOT11	AKR1E2	1.91834	0.0132216	ARHGEF5
ACOT13	AKTIP	1.02861	2.13995e-07	ARID2
ACOT2	ALCAM	0.85269	0.00172594	ARL5B
ACOT7	ALDH1L2	1.21412	0.0111567	ARL6IP1
ACOT8	ALG10	0.882481	0.000187447	ARL6IP6
ACOX1	ALG10B	0.553557	0.0325777	ARL8B
ACOX3	ALG5	0.564479	0.00979043	ARMC1
ACP1	ALG6	0.606923	0.000157664	ARMC8
ACP5	ALMS1	0.448465	0.0298742	ARMH1
ACP6	ALOX12P2	1.5132	0.02565	ARPC2
ACPP	AMD1	0.50341	0.0112696	ARPC3
ACRBP	AMOTL1	0.883844	0.0360429	ARPC5
ACSF3	AMPD3	1.36281	3.02958e-06	ARV1
ACSL1	ANAPC10	0.63076	0.00240712	ASB3
ACSL3	ANAPC10P1	0.890967	0.00339523	ASF1A
ACSL5	ANAPC15	0.68349	0.0272459	ASH2L
ACSM1	ANAPC4	0.746819	6.69792e-05	ASPH
ACSM3	ANGPT1	1.26272	0.0198141	ASPM
ACSS1	ANGPTL1	1.33997	0.00203834	ATAD1
ACTA2-AS1	ANK2	2.98692	0.0129443	ATAD2
ACTG1	ANKFN1	4.25168	0.00128251	ATAD5
ACTL10	ANKMY2	0.706714	0.00068689	ATE1
ACTL6A	ANKRA2	0.364931	0.0199874	ATF1
ACTR10	ANKRD12	0.648379	0.0262584	ATG4C
ACTR1A	ANKRD18A	2.98322	3.20955e-08	ATG5
ACTR1B	ANKRD18B	3.39327	2.04822e-09	ATL2
ACTR2	ANKRD18EP	0.432072	0.0285062	ATOX1
ACTR3	ANKRD20A2	1.77729	0.0236832	ATP11B
ACTR3B	ANKRD20A4	1.84906	0.011681	ATP23
ACTR3C	ANKRD20A8P	1.88741	0.0488104	ATP2C1
ACTR5	ANKRD22	1.59502	0.00384638	ATP5F1C
ACTR8	ANKRD28	1.46931	0.000215468	ATP5IF1
ACVR1B	ANKRD33B	1.58188	0.00103043	ATP5MD
ACVR2A	ANKRD33B-AS1	1.84716	0.0180896	ATP5PD
ACVRL1	ANKRD36	1.00189	0.000737511	ATP5PF
ACY1	ANKRD36B	1.10428	4.13561e-05	ATP6V1C1
ACY3	ANKRD36C	1.15478	5.92343e-05	ATP6V1D
ACYP1	ANKRD46	0.464363	0.0285283	ATP6V1E1
ACYP2	ANKRD49	0.750206	0.00244441	ATP6V1G1
ADA2	ANKS1B	0.922676	0.00774742	ATP8A1
ADAL	ANLN	3.04484	1.09494e-10	ATP8B4
ADAM10	ANO10	0.577063	0.0326989	AUNIP
ADAM15	ANO7	1.5473	0.0150561	AURKA
ADAM17	ANP32A	0.464246	0.00595031	AURKB
ADAM6	ANP32B	0.576113	0.0181099	AZI2
ADAM9	ANP32BP3	1.13721	0.00918898	AZU1
ADAMDEC1	ANP32E	1.54377	6.04599e-13	B3GNT5
ADAMTS4	ANXA1	1.12978	0.000445152	B4GALT4
ADAR	ANXA3	2.94256	2.53575e-11	B4GALT6
ADARB1	ANXA4	0.936651	1.18926e-07	BAG4
ADAT1	AOX1	3.54324	1.9817e-06	BARD1
ADAT2	AOX3P	3.15194	0.00878918	BAZ1A
ADCK2	AP1S3	0.747379	0.0269647	BCAP29
ADCK5	AP3S1	1.30617	1.68892e-06	BCCIP
ADCY4	AP4B1	0.455642	0.0207843	BCL11A
ADCY7	AP4B1-AS1	0.965741	0.000194443	BCL2L15
ADD1	AP5M1	0.646901	0.000523372	BDP1
ADD3	API5	0.449906	0.00861428	BLM
ADD3-AS1	APIP	0.731277	0.00125668	BLOC1S2
ADGRB2	APLF	1.04729	0.00371971	BPI
ADGRE1	APLNR	4.53626	0.0341723	BRCA1
ADGRE3	APLP1	1.93716	0.0430421	BRCA2
ADGRE5	APOB	3.87424	0.00727236	BRIP1
ADGRF3	APOBEC4	1.21964	0.012317	BST1
ADGRG3	APOD	4.49556	0.0476709	BTBD10
ADGRG5	APOOL	0.760755	0.0097837	BTF3L4
ADHFE1	APPL1	0.430834	0.0124614	BUB1
ADI1	AQP4	4.88491	0.00540456	BUB1B
ADIPOR1	AQP4-AS1	2.07087	0.00765974	BZW1
ADIPOR2	AQR	0.499452	0.000483536	C11orf58
ADK	ARFGEF1	0.868748	3.41687e-05	C11orf91
ADM	ARG1	2.56407	4.0061e-05	C11orf97
ADNP-AS1	ARHGAP11A	1.12775	0.00424631	C12orf29
ADNP2	ARHGAP15	0.793701	0.00529878	C12orf4
ADO	ARHGAP18	0.72074	0.00551967	C15orf65
ADORA2A	ARHGAP24	0.818895	0.0104799	C16orf87
ADORA2B	ARHGAP29	0.952763	0.029071	C17orf97
ADORA3	ARHGAP33	1.61241	0.000640498	C18orf21
ADPGK	ARHGAP5	0.884326	0.00418168	C18orf32
ADPGK-AS1	ARHGDIB	0.68752	0.0306252	C18orf54
ADPRM	ARHGEF25	3.45579	0.00668293	C1D
ADRB2	ARHGEF34P	1.06285	0.0121057	C1GALT1
ADSL	ARHGEF35	1.30616	0.00718993	C1orf131
ADSS	ARHGEF5	1.27129	0.000290895	C1orf162
AEBP2	ARID2	0.461377	0.0212979	C1orf52
AEN	ARL5B	0.668372	0.0186597	C1orf54
AFF1	ARL6IP1	0.565486	0.0206857	C1QTNF3
AFF4	ARL6IP6	0.768796	3.6671e-06	C1QTNF4
AFG3L1P	ARL8B	0.369461	0.0160558	C21orf58
AFG3L2	ARMC1	0.523304	0.0423873	C21orf91
AFMID	ARMC4	3.10149	0.00215047	C22orf24
AGA	ARMC8	0.76413	1.92675e-07	C2orf49
AGAP2	ARMC8P1	0.894525	0.0215346	C2orf76
AGAP3	ARMCX5-GPRASP2	0.669313	0.00928912	C3AR1
AGAP7P	ARMH1	1.24372	0.000382095	C4orf3
AGBL2	ARMH4	1.8626	0.00769774	C4orf33
AGER	ARNTL2-AS1	3.01672	0.00921784	C5orf30
AGFG1	ARPC2	0.477451	0.00815234	C5orf34
AGGF1	ARPC3	0.765136	0.00815238	C5orf51
AGK	ARPC3P1	0.72567	0.00376094	C8orf37
AGO1	ARPC3P2	1.28054	0.00518584	CALM1
AGO2	ARPC3P5	0.747978	0.00602914	CAMP
AGO3	ARPC5	0.55335	0.0302779	CAPNS2
AGO4	ARPP21	2.68172	0.00878918	CAPZA2
AGPAT1	ARV1	0.558405	0.0423862	CARD16
AGPAT4	ASB14	0.591414	0.0116896	CASP3
AGPAT5	ASB3	0.496682	0.0362475	CASP8AP2
AGPS	ASF1A	0.588676	0.0138587	CAT
AGRP	ASH2L	0.531342	0.00793815	CBR4
AGTPBP1	ASIC4	2.12377	0.0416649	CBWD1
AGTR1	ASPH	0.949599	0.0481504	CBWD2
AGTRAP	ASPM	2.32907	5.68641e-06	CBWD3
AHCTF1	ASPN	2.28961	3.53193e-07	CBWD5
AHCY	ASS1	4.0535	0.0461473	CBWD6
AHCYL1	ASXL3	5.05675	0.000812173	CBX2
AHCYL2	ATAD1	0.657768	0.00316023	CBX3
AHDC1	ATAD2	1.62125	7.20072e-06	CCAR1
AHNAK	ATAD5	1.46832	6.7102e-09	CCDC125
AHR	ATE1	0.507664	0.000478673	CCDC126
AHSA1	ATF1	0.530325	0.000667119	CCDC138
AHSA2P	ATF2	0.682331	9.60133e-05	CCDC15
AIDA	ATG4A	0.730082	0.00231171	CCDC150
AIF1	ATG4AP1	1.10422	0.00240043	CCDC18
AIFM3	ATG4C	0.526561	0.0322769	CCDC26
AIM2	ATG5	0.512851	0.0187845	CCDC28A
AIMP1	ATL2	0.422008	0.0208754	CCDC30
AIP	ATOX1	0.398888	0.0345792	CCDC34
AJUBA	ATP11B	0.721597	2.75063e-05	CCDC58
AK2	ATP23	1.45318	6.11358e-06	CCDC66
AK3	ATP2B2	2.5066	0.000822718	CCDC77
AK5	ATP2C1	0.74363	0.000259457	CCDC82
AKAP1	ATP2C2	2.1934	0.00203695	CCNA2
AKAP10	ATP5F1C	0.62088	0.046063	CCNB1
AKAP11	ATP5IF1	0.544282	0.0441909	CCNE2
AKAP13	ATP5MD	0.58452	0.0332773	CCNT1
AKAP2	ATP5MDP1	0.820723	0.00711952	CCP110
AKAP5	ATP5MPL	0.737222	0.0363704	CCPG1
AKAP7	ATP5PD	0.755201	0.0188294	CCSER1
AKAP8	ATP5PDP1	0.921624	0.0134562	CCT8
AKAP8L	ATP5PDP2	0.751084	0.0287868	CD164
AKAP9	ATP5PDP4	0.771109	0.0038365	CD200
AKIP1	ATP5PF	0.697825	0.00160247	CD200R1
AKIRIN1	ATP6V1C1	0.376704	0.0168115	CD58
AKNA	ATP6V1D	0.677438	0.00153306	CD59
AKR1A1	ATP6V1E1	0.720254	0.0123195	CDC25A
AKTIP	ATP6V1E1P1	0.692205	0.0201702	CDC25C
ALAD	ATP6V1G1	0.648523	0.0256327	CDC27
ALAS1	ATP8A1	1.07454	1.02688e-06	CDC40
ALCAM	ATP8B4	2.35423	6.04599e-13	CDC6
ALDH16A1	ATP8B5P	1.94149	0.0491592	CDC7
ALDH18A1	AUNIP	2.10176	1.65707e-07	CDC73
ALDH1A1	AURKA	1.20888	0.0032249	CDCA2
ALDH2	AURKB	1.80478	0.00258003	CDCA3
ALDH3A2	AZI2	0.498393	0.00331412	CDCA7
ALDH3B1	AZU1	3.23533	0.000192927	CDCA7L
ALDH4A1	B3GALNT1	1.0633	0.0462866	CDHR2
ALDH9A1	B3GALT2	0.90025	0.0116028	CDK2
ALDOA	B3GNT5	0.84988	0.00255333	CDK7
ALG1	B4GALT4	0.951837	0.00120821	CDKN3
ALG14	B4GALT6	1.79633	0.000346424	CDT1
ALG1L2	BAALC	3.234	0.000105076	CEBPE
ALG2	BAALC-AS1	2.28641	0.00233787	CEBPZ
ALG5	BAALC-AS2	5.57437	0.000184373	CENPC
ALKBH1	BAG4	0.531605	0.000135795	CENPE
ALKBH2	BARD1	1.42035	9.75133e-06	CENPF
ALKBH5	BAZ1A	0.732291	0.000353311	CENPJ
ALKBH6	BBS7	0.550002	0.00864845	CENPK
ALKBH8	BCAP29	0.773316	0.000298333	CENPL
ALOX12-AS1	BCAR1	3.46576	0.0436215	CENPN
ALOX15B	BCAS2P1	1.00002	0.0385941	CENPQ
ALOX15P1	BCCIP	0.548077	0.0362267	CENPU
ALOX5AP	BCL11A	0.886014	0.0318558	CENPW
ALOXE3	BCL2L15	2.8841	6.11918e-08	CEP128
ALPK1	BCLAF1	0.540426	0.0304049	CEP152
ALPK3	BDH1	0.885292	0.02077	CEP192
ALS2	BDP1	0.367356	0.0329569	CEP295
ALS2CL	BEND4	1.52303	0.0138941	CEP44
AMACR	BEND7	1.35966	0.0423174	CEP57
AMBRA1	BEST3	2.60792	0.0224697	CEP57L1
AMD1	BET1	0.527257	0.0116713	CEPT1
AMDHD2	BEX1	4.24179	3.53143e-09	CETN3
AMFR	BEX4	0.70784	0.00512534	CFDP1
AMHR2	BHLHB9	1.18102	3.51262e-05	CHAC2
AMIGO1	BHMT2	4.92287	0.00741482	CHCHD1
AMIGO2	BICC1	1.46507	0.028573	CHCHD7
AMMECR1L	BLM	1.5342	6.37218e-06	CHD1L
AMN1	BLOC1S1	0.986263	0.00229802	CHD9
AMOTL1	BLOC1S2	0.580072	0.0252337	CHKA
AMPD2	BLOC1S5	0.479057	0.018654	CHMP2B
AMPD3	BLZF1	1.09845	2.43527e-07	CHMP5
AMZ2	BMP2	2.44929	0.0018709	CIP2A
AMZ2P1	BMPR1B	3.28608	0.000952074	CKAP2
ANAPC10	BMX	2.17274	9.83649e-06	CKAP2L
ANAPC11	BNIP3P17	1.91931	0.00383883	CKAP4
ANAPC15	BPI	2.37705	6.30946e-05	CKAP5
ANAPC16	BRCA1	1.35207	7.78829e-06	CLDN10
ANAPC4	BRCA2	2.05424	1.80991e-10	CLEC12A
ANAPC5	BRIP1	1.97347	4.43203e-07	CLEC4D
ANG	BSND	2.61524	0.00361862	CLEC5A
ANGEL1	BST1	0.555334	0.0218423	CLINT1
ANGEL2	BTBD10	0.700105	0.00536754	CLK4
ANGPTL6	BTBD10P1	0.703132	0.0065576	CMAHP
ANKAR	BTBD10P2	1.02821	0.0368286	CNIH1
ANKHD1	BTC	4.55109	0.0246865	CNIH4
ANKHD1-EIF4EBP3	BTF3L4	0.424294	0.0207728	CNKSR3
ANKIB1	BTF3L4P3	1.32084	0.02077	CNOT2
ANKLE1	BTF3P12	0.627096	0.0281384	CNTRL
ANKLE2	BTF3P13	0.722124	0.0346038	COMMD10
ANKMY1	BTF3P7	0.712224	0.0287322	COMMD3
ANKMY2	BUB1	2.19144	6.37218e-06	COMMD6
ANKRA2	BUB1B	2.44461	2.79306e-06	COMMD8
ANKRD10	BZW1	0.408117	0.0183492	COPB2
ANKRD11	BZW1P2	0.540881	0.022313	COPS2
ANKRD13C	C11orf58	0.514107	0.000608327	COPS5
ANKRD13D	C11orf74	1.26581	0.00171419	CORO2A
ANKRD17	C11orf87	3.63189	0.0239939	CORO2B
ANKRD18DP	C11orf91	2.68683	0.0117366	COX17
ANKRD22	C11orf97	2.38082	0.0252557	COX6C
ANKRD27	C12orf29	1.43748	4.09243e-06	COX7A2
ANKRD28	C12orf4	0.739526	0.00957508	COX7A2L
ANKRD33	C15orf41	0.791191	0.0354421	CPNE3
ANKRD33B	C15orf65	1.60552	0.000151057	CPSF6
ANKRD34A	C16orf87	0.451936	0.0457139	CRACR2B
ANKRD36	C17orf97	0.963219	0.0197152	CRBN
ANKRD39	C18orf21	0.596484	0.0115861	CRIPT
ANKRD40	C18orf32	0.897444	0.0170774	CRLS1
ANKRD42	C18orf54	1.25216	2.40708e-05	CSE1L
ANKRD44	C19orf57	1.60614	0.00768034	CST7
ANKRD44-IT1	C19orf81	3.85244	0.000507659	CSTA
ANKRD46	C1D	0.83938	0.00014871	CSTF3
ANKRD49	C1GALT1	0.672409	3.47283e-05	CTDSPL2
ANKRD50	C1GALT1C1	0.679954	0.00747103	CTNNAL1
ANKRD53	C1GALT1C1L	2.629	0.0334771	CTSG
ANKRD61	C1GALT1P1	0.786181	0.049107	CUL2
ANKRD63	C1GALT1P2	0.873895	0.00350385	CUL5
ANKS1A	C1orf112	0.738559	0.000460809	CUTC
ANO10	C1orf131	0.463723	0.0452046	CWC22
ANO5	C1orf162	0.814516	0.0176593	CWC27
ANP32A	C1orf226	1.79768	0.00581919	CWF19L2
ANP32A-IT1	C1orf52	0.359192	0.0305169	CXCL11
ANP32B	C1orf54	0.782013	0.034875	CYP19A1
ANP32E	C1QTNF3	0.864139	0.0200649	CYSLTR1
ANPEP	C1QTNF4	3.23477	5.98134e-05	DAAM1
ANTXR2	C21orf58	1.75559	0.00173975	DAD1
ANXA1	C21orf91	0.462467	0.0489618	DAND5
ANXA2	C22orf24	1.34514	0.0213955	DARS
ANXA4	C2CD4B	2.45915	0.0305568	DBF4
ANXA6	C2orf48	2.44131	0.0012799	DCLRE1A
ANXA7	C2orf49	0.328982	0.0176349	DCTN6
AOAH	C2orf76	0.492412	0.0475705	DCUN1D1
AOC2	C3AR1	1.3016	0.00161956	DDX1
AOX3P-AOX2P	C3orf30	2.78879	0.00268779	DDX11-AS1
AP1AR	C3orf38	0.5046	0.00260736	DDX58
AP1B1	C3orf67	1.66617	0.0238013	DDX60
AP1G1	C3orf80	2.58607	0.00598344	DDX60L
AP1G2	C4orf17	3.37051	0.0177486	DEK
AP1M1	C4orf3	0.629091	0.00736382	DENND1B
AP1S3	C4orf33	0.641684	0.0190579	DENND4A
AP2A1	C4orf46	0.759012	0.000797891	DEPDC1B
AP2A2	C5orf30	1.51661	0.0232536	DHFR
AP2B1	C5orf34	1.0366	0.000230195	DHX15
AP2M1	C5orf51	0.366386	0.0352371	DHX29
AP2S1	C6orf163	0.913091	0.00662565	DHX36
AP3B1	C8orf37	0.803582	0.0103862	DIAPH2-AS1
AP3D1	C8orf88	1.69517	0.00116215	DIAPH3
AP3M2	C9orf43	1.59161	0.00125509	DIAPH3-AS2
AP3S1	CA2	1.30013	0.012267	DIS3
AP3S2	CAB39P1	4.00871	3.21392e-05	DIXDC1
AP4B1-AS1	CACNA1C	1.55556	0.0272953	DLD
AP4E1	CACNA2D1	3.40913	0.00730786	DLEU2
AP4S1	CACNB2	0.745209	0.0478201	DLGAP5
AP5B1	CADPS	3.55811	0.0498143	DNA2
AP5M1	CALCRL	1.03807	0.0256401	DNAJB14
AP5Z1	CALM1	0.488528	0.0421162	DNAJB4
APBB1IP	CALM1P1	1.01585	0.00356696	DNAJC13
APBB3	CALN1	3.94339	0.00506927	DNAJC8
APC	CAMP	2.5472	0.00062629	DNASE1L3
APEX1	CAPN3	1.19605	0.0322281	DNTTIP2
APEX2	CAPNS2	1.05213	0.000152771	DONSON
APH1B	CAPS2	1.06957	0.00225472	DPM1
API5	CAPZA1	0.940932	1.07901e-05	DPY19L2P2
APIP	CAPZA2	0.585548	0.0462866	DSCC1
APLF	CARD16	0.808244	0.0427312	DSN1
APLP2	CARMN	4.59664	0.00584109	DTL
APMAP	CASC10	3.37989	0.00490078	DTWD1
APOA1-AS	CASC15	2.39915	6.45489e-05	DUT
APOBEC1	CASP3	0.74882	0.00059761	DYNC1I2
APOBEC2	CASP8AP2	0.719912	7.55829e-05	DYNLRB1
APOBEC3A_B	CAT	0.694756	0.0115371	DYNLT1
APOBEC3B	CATSPERE	1.52059	6.9246e-05	E2F1
APOBEC3B-AS1	CAV1	1.88903	0.0161737	E2F8
APOBEC3D	CBR4	0.407871	0.0139157	EAF2
APOBEC3F	CBWD1	0.742975	0.0020835	EBAG9
APOBEC3H	CBWD2	0.778004	0.000158342	ECD
APOC1	CBWD3	0.889072	9.25473e-06	ECHDC1
APOC1P1	CBWD4P	1.16158	3.47283e-05	ECM2
APOL1	CBWD5	0.822593	2.30464e-05	ECT2
APOL2	CBWD6	0.862561	0.000976808	EED
APOL3	CBX2	1.66465	0.00700427	EEF1E1
APOL4	CBX3	0.940155	3.20318e-06	EFCAB11
APOLD1	CBX3P1	0.793229	0.00159878	EFCAB5
APOPT1	CBX3P3	0.576928	0.0237458	EFCAB7
APPBP2	CBX3P5	0.92616	0.00102231	EGFL7
APPL1	CBX3P9	0.982418	0.000101891	EIF1B
APPL2	CBX5P1	1.05248	0.00262784	EIF2AK2
APRT	CCAR1	0.393907	0.0159485	EIF2S1
APTR	CCDC113	2.57637	0.0425301	EIF2S2
AQP7P1	CCDC121	0.923694	0.000727823	EIF3E
AQP9	CCDC125	1.35308	0.000109744	EIF4E
AQR	CCDC126	0.683754	0.0110936	EIF4G3
ARAP1	CCDC138	0.762939	0.01321	EIF5B
ARAP2	CCDC14	1.14903	4.71281e-08	ELMOD2
ARAP3	CCDC140	1.88888	0.0376073	ELOC
ARCN1	CCDC15	1.48244	3.74119e-05	ELOVL3
AREL1	CCDC150	1.70396	6.43443e-05	ELP4
ARF1	CCDC169	3.64853	6.38168e-05	EMB
ARF3	CCDC171	1.79161	9.81473e-06	EMBP1
ARF4	CCDC18	0.994496	1.56902e-06	EMC2
ARF4-AS1	CCDC181	1.00371	0.0147268	EMID1
ARF5	CCDC26	2.22936	0.00705325	ENPP2
ARF6	CCDC28A	0.559272	0.019962	ENSA
ARFGAP3	CCDC30	0.57724	0.0481504	ENTPD7
ARFGEF1	CCDC33	4.59629	0.0403055	ENY2
ARFGEF2	CCDC34	1.65232	0.000838744	EP400P1
ARFIP1	CCDC58	0.64507	0.010077	EPS15
ARGFXP2	CCDC58P3	0.913877	0.0272323	EPSTI1
ARGLU1	CCDC66	0.855689	6.01642e-06	ERG
ARHGAP1	CCDC7	0.819753	0.000747189	ERGIC2
ARHGAP10	CCDC73	1.54298	0.00130704	ERH
ARHGAP11A	CCDC77	0.550362	0.00237518	ERP44
ARHGAP11B	CCDC82	0.51526	0.0485822	ESCO1
ARHGAP12	CCKBR	4.10768	0.00377075	ESCO2
ARHGAP15	CCL7	3.00992	0.0426427	ESD
ARHGAP17	CCNA1	2.80762	4.04122e-06	ETFRF1
ARHGAP18	CCNA2	2.15347	6.57464e-05	EXOC5
ARHGAP21	CCNB1	1.73867	0.000379696	EXOC6
ARHGAP22	CCNB2	2.10466	0.000117136	EXOSC8
ARHGAP22-IT1	CCNB2P1	1.25341	0.0125754	EXOSC9
ARHGAP24	CCNC	0.517426	0.00866299	FABP5
ARHGAP25	CCNE2	1.64441	1.63205e-06	FAM107B
ARHGAP26	CCNG1P1	2.16297	0.000100238	FAM122B
ARHGAP26-AS1	CCNT1	0.346242	0.0195019	FAM133B
ARHGAP27	CCP110	0.696985	1.68892e-06	FAM151B
ARHGAP27P1-BPTFP1-KPNA2P3	CCPG1	0.811467	0.00314069	FAM200B
ARHGAP27P2	CCSER1	1.03777	0.0386277	FAM228B
ARHGAP30	CCT6B	0.992793	0.000806658	FAM47E
ARHGAP31	CCT8	0.639435	0.016199	FAM49B
ARHGAP31-AS1	CCT8P1	0.677625	0.0245421	FAM72D
ARHGAP35	CD164	0.621253	9.76285e-06	FAM76B
ARHGAP45	CD177	2.5783	0.00990748	FAM9C
ARHGAP9	CD200	2.02821	0.000226644	FANCI
ARHGDIB	CD200R1	1.24654	0.000573878	FANCL
ARHGEF1	CD200R1L	2.40158	0.00120859	FANCM
ARHGEF10L	CD24P4	2.52432	9.41174e-05	FAR1
ARHGEF11	CD2AP	0.638784	0.00374534	FAR2
ARHGEF12	CD34	4.04597	7.21486e-06	FARSB
ARHGEF17	CD58	0.54624	0.00837504	FASTKD1
ARHGEF18	CD59	1.45199	0.000677699	FBXO22
ARHGEF19	CDC25A	2.23066	0.000319723	FBXO43
ARHGEF2	CDC25C	1.15658	0.0147735	FBXO5
ARHGEF3	CDC27	0.47201	0.00101273	FBXO9
ARHGEF39	CDC27P1	0.619047	0.000333623	FCAR
ARHGEF40	CDC40	0.365821	0.0463888	FCER1G
ARHGEF5	CDC42BPA	1.11942	0.00179596	FCGR1A
ARHGEF6	CDC45	2.27303	0.00129992	FCGR1B
ARHGEF7	CDC6	1.92146	0.00109871	FCRL1
ARID2	CDC7	1.12484	0.0023615	FCRL4
ARID3B	CDC73	0.627383	0.00199889	FEM1C
ARID4B	CDCA2	2.35214	7.12705e-05	FGD4
ARID5A	CDCA3	1.90831	0.000473013	FGF18
ARID5B	CDCA5	2.0706	0.00201395	FGFR1OP2
ARIH1	CDCA7	1.38158	0.0155922	FKBP14
ARL1	CDCA7L	1.68929	0.000458049	FLVCR1
ARL11	CDCA8	1.31669	0.0155022	FMO4
ARL14EP	CDH12	2.8297	0.0272386	FNDC3A
ARL17B	CDH12P1	0.885593	0.0493233	FNDC3B
ARL2	CDH12P2	1.07431	0.0221689	FOLR3
ARL2BP	CDH12P3	0.988496	0.0247081	FOPNL
ARL3	CDH12P4	1.48289	0.00372271	FOXN2
ARL4A	CDH18	3.99614	0.0447099	FPGT
ARL4D	CDH8	3.81101	0.0413084	FRG1
ARL5A	CDHR2	1.06224	0.0167274	FRMD3
ARL5B	CDK1	3.01361	7.08515e-08	FRS2
ARL5C	CDK14	0.803754	0.00886393	FSD1L
ARL6IP1	CDK15	3.25246	0.00329632	FUT4
ARL6IP4	CDK2	0.922532	0.00147661	FXR1
ARL6IP5	CDK7	0.60971	0.00201395	FYTTD1
ARL6IP6	CDKN3	2.0855	9.56131e-05	G2E3
ARL8A	CDT1	1.73843	0.00590259	GABPA
ARL8B	CEACAM1	2.00541	9.44799e-07	GABPB1
ARMC1	CEACAM21	1.44789	0.000207061	GADD45A
ARMC10	CEACAM6	2.8578	0.000141352	GALNT3
ARMC2	CEACAM7	4.40912	0.0209031	GANC
ARMC5	CEACAM8	2.45226	0.000716433	GAPDH
ARMC7	CEBPE	2.19601	0.000461478	GAPT
ARMC8	CEBPZ	0.609588	0.00287923	GAR1
ARMH1	CEBPZOS	0.422327	0.0351041	GBE1
ARMH3	CELF4	2.61753	0.0487468	GCA
ARMT1	CENPA	1.94267	0.00257144	GCLM
ARNT	CENPC	0.801739	3.51975e-06	GCNT1
ARNTL	CENPCP1	0.823392	4.15956e-06	GCSAML
ARNTL2	CENPE	2.1964	9.54814e-10	GEMIN2
ARPC1A	CENPF	2.27919	5.60714e-05	GEN1
ARPC2	CENPH	1.60467	0.000223556	GFM2
ARPC3	CENPI	1.86662	3.28341e-05	GGPS1
ARPC4	CENPJ	1.5366	2.29596e-07	GGTA1P
ARPC5	CENPK	1.73855	4.60791e-06	GINS1
ARPIN	CENPL	1.10325	0.0022698	GLMN
ARPP19	CENPM	1.79447	1.11951e-05	GLRX
ARRB1	CENPN	0.966736	0.00094049	GLRX2
ARRB2	CENPQ	1.19558	2.43431e-06	GMFB
ARRDC1	CENPU	2.61271	4.72853e-09	GMFG
ARRDC3	CENPUP1	4.10599	0.000343804	GMNN
ARRDC4	CENPW	1.715	1.18056e-05	GNAI3
ARSA	CEP128	1.1275	4.40995e-07	GNG5
ARSB	CEP152	1.16444	2.15436e-07	GNL2
ARSD	CEP162	0.779101	0.000851054	GNPAT
ARSG	CEP170	0.542756	0.0200191	GOLGA7
ARSK	CEP170P1	0.555803	0.0289892	GOLT1B
ART4	CEP192	0.616448	0.000901319	GON7
ARV1	CEP290	0.626051	0.0238718	GPBP1
AS-PTPRE	CEP295	0.784367	8.62786e-05	GPD2
ASAH1	CEP44	0.734118	8.07972e-05	GPN3
ASAP1	CEP55	2.02047	0.00187839	GPR141
ASAP2	CEP57	0.693215	0.000270866	GPR160
ASB13	CEP57L1	0.597237	0.000984818	GPR4
ASB2	CEP57L1P1	0.830089	0.000232722	GPR84
ASB3	CEP95	0.444773	0.0114634	GPR87
ASB6	CEPT1	0.493467	0.00580704	GSE1
ASB7	CETN2	0.884274	0.00167138	GSKIP
ASB8	CETN3	1.00064	7.02549e-05	GTDC1
ASCC1	CFAP47	4.06976	0.030596	GTF2A2
ASCC2	CFAP69	3.38404	0.0033256	GTF2B
ASCC3	CFDP1	0.436058	0.0241438	GTF2F2
ASCL2	CFL1P5	1.49105	0.00224867	GYG1
ASDURF	CHAC2	0.740477	0.0174385	H1F0
ASF1A	CHAF1B	1.01838	0.0498345	H2AFV
ASGR2	CHCHD1	0.733231	0.0103218	HASPIN
ASH1L	CHCHD7	0.61587	0.0130891	HAT1
ASH1L-AS1	CHD1L	0.545956	0.0240695	HAUS6
ASH2L	CHD9	0.817842	1.92213e-05	HBS1L
ASIC1	CHEK1	1.89102	4.60643e-06	HCFC2
ASIP	CHEK2	0.672447	0.0249091	HDAC2
ASL	CHIT1	1.56459	0.00967721	HDAC2-AS2
ASPH	CHKA	0.709967	0.00808509	HDDC2
ASPHD2	CHM	0.487511	0.0044522	HDHD2
ASPM	CHML	0.470066	0.0360232	HELLS
ASRGL1	CHMP2B	0.658279	0.00094049	HEPACAM2
ASXL1	CHMP4C	3.1443	0.000153078	HERC4
ASXL2	CHMP5	1.16422	1.01851e-06	HIF1A
ATAD1	CHRDL1	3.24968	0.0410089	HIGD1A
ATAD2	CHRM2	4.5419	0.0113248	HIST1H1B
ATAD2B	CHRM3	1.5105	0.0191096	HIST1H1C
ATAD3A	CHRNA7	1.30421	0.0044462	HIST1H1D
ATAD3B	CHST1	3.72098	0.000263323	HIST1H2AG
ATAD5	CIAO2A	0.552172	0.0265745	HIST1H2BD
ATAT1	CILP2	3.1103	0.000207061	HIST1H2BK
ATE1	CIP2A	1.83789	1.88865e-09	HIST1H2BN
ATF1	CIT	2.27038	1.81332e-06	HIST1H3J
ATF3	CKAP2	0.96032	0.000167319	HIST2H3A
ATF4	CKAP2L	2.76874	4.40995e-07	HJURP
ATF5	CKAP4	0.782325	0.0426427	HMGB1
ATF6	CKAP5	0.601808	0.00740896	HMGB2
ATF6B	CKS1B	1.94514	9.34378e-06	HMGN1
ATF7	CKS1BP1	4.57461	0.012078	HMGN2
ATG101	CKS1BP2	1.92176	9.1402e-06	HMMR
ATG12	CKS1BP3	1.79238	0.000189038	HNRNPD
ATG13	CKS1BP7	1.86596	0.000849046	HNRNPH3
ATG14	CKS2	1.65591	5.53307e-06	HNRNPLL
ATG16L1	CLC	2.32336	7.51731e-05	HOXA10-AS
ATG2B	CLCNKA	3.93544	0.0206508	HOXB-AS3
ATG4B	CLDN10	2.95607	0.000477132	HP
ATG4C	CLDN12	1.77683	1.52594e-05	HPF1
ATG4D	CLDN18	2.69881	9.1402e-06	HRH4
ATG5	CLEC11A	2.55295	0.00162617	HSBP1
ATG9A	CLEC12A	1.13703	0.000622414	HSD17B11
ATIC	CLEC12B	1.05627	0.0246972	HSD17B12
ATL1	CLEC1B	0.830284	0.0215286	HSP90AA1
ATL2	CLEC2B	0.746945	0.0327154	HSPA13
ATL3	CLEC4D	1.61478	1.21984e-05	HSPB11
ATM	CLEC5A	2.30367	1.18659e-05	HSPD1
ATMIN	CLGN	1.47319	0.00933232	HSPG2
ATN1	CLINT1	0.547176	0.000939076	HTR1F
ATOH8	CLK4	0.638915	0.00840689	HTRA4
ATOX1	CLSPN	1.80752	0.000266471	HYAL3
ATP10A	CLSTN2	3.96735	0.0368202	ICE2
ATP10D	CLTCL1	1.22154	0.00290179	IDE
ATP11A	CLUHP4	3.59391	0.0478015	IDH1
ATP11B	CMAHP	1.15747	0.000102709	IDI1
ATP11C	CMC2	0.544574	0.011914	IER3IP1
ATP13A1	CMPK2	1.36226	0.00357039	IFI16
ATP13A2	CMYA5	1.01909	0.0208234	IFI44
ATP1A1	CNGB3	1.77197	0.000191739	IFI44L
ATP1A1-AS1	CNIH1	0.543629	0.0230662	IFI6
ATP1B1	CNIH4	0.777859	0.000788062	IFIT1
ATP1B3	CNKSR3	2.8807	6.58874e-05	IFIT2
ATP23	CNNM1	2.60934	0.0281614	IFIT3
ATP2A2	CNOT2	0.608149	0.00625287	IFIT5
ATP2A3	CNRIP1	2.00588	0.00167425	IFT20
ATP2B4	CNTLN	1.12345	2.85464e-08	IFT57
ATP2C1	CNTN4	2.73182	0.0348756	IFT74
ATP5F1A	CNTNAP5	4.51864	0.0334568	IGF2BP2-AS1
ATP5F1C	CNTRL	0.585742	0.000701274	IGF2BP3
ATP5F1D	COBL	3.68039	0.0126237	IL18
ATP5F1E	COBLL1	0.986866	0.0198451	IL3RA
ATP5IF1	COG6	0.487278	0.0181629	ILF2
ATP5MC1	COIL	0.488895	0.00618599	IMPACT
ATP5MC2	COL12A1	4.11139	0.00455412	INHBA
ATP5MC3	COL14A1	4.59142	0.0017687	INO80C
ATP5MD	COL16A1	3.3225	0.00392516	INSIG2
ATP5MG	COL17A1	3.40166	8.39907e-09	INTS12
ATP5PB	COL23A1	1.9311	0.000477132	INTS7
ATP5PD	COL28A1	2.95801	0.00130063	IPO11
ATP5PF	COL4A5	4.22525	5.09216e-05	IQCB1
ATP5PO	COL5A1	2.16184	0.0314357	IQCG
ATP5S	COL6A5	4.00651	0.00207479	IQGAP3
ATP6V0A2	COMMD10	0.648433	0.00287923	ISPD
ATP6V0B	COMMD3	0.78615	0.000272975	ITGA9
ATP6V0C	COMMD6	0.646208	0.0447725	ITGB3BP
ATP6V0CP3	COMMD8	0.614858	0.00451254	IVNS1ABP
ATP6V0E1	COPB1	0.509218	0.00258887	JAG1
ATP6V1A	COPB2	0.485344	0.010453	JKAMP
ATP6V1B2	COPS2	0.822732	0.000354461	KANSL1L
ATP6V1C1	COPS5	0.661277	0.00321131	KANSL2
ATP6V1D	CORO2A	1.27134	0.00214655	KBTBD2
ATP6V1E1	CORO2B	3.80444	0.00381179	KBTBD6
ATP6V1E2	COX17	0.618967	0.00109794	KCNK5
ATP6V1F	COX17P1	1.03066	0.000168933	KCNQ5
ATP6V1G1	COX20P1	0.843115	0.0262281	KCTD9
ATP6V1G2-DDX39B	COX20P2	1.16814	0.000479812	KIAA1586
ATP6V1H	COX6A1P2	0.714525	0.0389855	KIF11
ATP8A1	COX6C	0.743755	0.049999	KIF15
ATP8B2	COX6CP1	0.785503	0.0194284	KIF18A
ATP8B4	COX7A2	0.909813	0.0076143	KIF20B
ATPAF1	COX7A2L	0.927043	0.000474559	KIF24
ATPAF2	COX7A2P2	0.900397	0.0151523	KIFC1
ATR	COX7B	0.8719	0.00912736	KIN
ATRAID	CPA3	2.76494	8.53873e-07	KLF5
ATRIP	CPB1	3.1537	0.031515	KNTC1
ATRN	CPEB1	2.56078	0.0215097	KRCC1
ATXN1	CPEB2	0.793851	0.00431342	KRIT1
ATXN10	CPNE3	1.91475	4.47545e-11	KRR1
ATXN1L	CPNE4	1.65255	0.0092053	KTN1
ATXN2L	CPNE9	1.11852	0.0338465	LAMC1
ATXN3	CPSF6	0.454697	0.0215718	LAMTOR3
ATXN7	CPXM1	2.42547	0.000264439	LAMTOR5
ATXN7L1	CRABP1	4.77137	0.0168264	LANCL1
ATXN7L2	CRACR2B	1.27491	0.0047781	LARP4
ATXN7L3	CRBN	0.565699	0.0110913	LARP7
ATXN7L3B	CREB3L4	0.631214	0.0490094	LBR
AUH	CRHBP	1.24842	0.0155418	LCORL
AUNIP	CRIPT	0.651502	0.000330072	LDHA
AUP1	CRISP2	3.98037	8.89631e-10	LEO1
AURKA	CRISP3	3.61957	1.01047e-08	LIG4
AURKAIP1	CRISPLD1	2.93123	0.000133023	LIN54
AURKB	CRLS1	0.677752	0.00210515	LIN9
AVEN	CRNDE	2.26586	0.000878341	LINC00184
AVPI1	CRX	4.67615	0.0468576	LINC00856
AXIN1	CRYBG2	0.894181	0.016398	LINC01252
AZI2	CRYGD	3.25916	0.0243021	LINC01526
AZIN1	CSE1L	0.717034	0.000242324	LINC01556
AZIN1-AS1	CSGALNACT1	0.994204	0.0219513	LINC01747
AZIN2	CSPP1	0.581177	0.00549905	LINC02076
AZU1	CSRNP3	3.51094	1.37802e-06	LINC02181
B3GALNT2	CST7	1.50043	0.00679664	LINC02217
B3GAT3	CSTA	1.22624	0.00101006	LINC02447
B3GLCT	CSTF3	0.699213	0.000635153	LLPH
B3GNT10	CSTF3-DT	1.34505	0.0406455	LMBR1
B3GNT2	CTAGE8	0.951821	0.000112443	LMBRD2
B3GNT5	CTAGE9	1.4803	1.15135e-06	LNPK
B3GNT8	CTDSPL2	0.604084	0.00135894	LPCAT2
B3GNTL1	CTHRC1	2.03337	0.0164044	LRMDA
B4GALT1-AS1	CTNNA2	3.84089	0.0199632	LRRC28
B4GALT2	CTNNA3	2.26783	0.0257005	LRRC37B
B4GALT3	CTNNAL1	2.22535	2.15436e-07	LRRC40
B4GALT4	CTPS2	0.726121	0.00286023	LRRC63
B4GALT5	CTSG	4.93148	1.56075e-08	LRRC70
B4GALT6	CUL1P1	0.713382	0.0210573	LRRC75A-AS1
B4GALT7	CUL2	0.384273	0.0018302	LRRFIP2
B9D1	CUL4B	0.445919	0.0134369	LSM3
B9D2	CUL5	0.461831	0.00285052	LSM5
BABAM1	CUTC	0.460421	0.027975	LSM6
BABAM2	CWC15	0.619737	0.00900745	LSM8
BACE1	CWC22	0.695094	0.000610105	LTA4H
BACH1	CWC27	0.78581	0.000148203	LTN1
BAG1	CWF19L2	0.58227	0.00351834	LXN
BAG2	CXADR	1.34345	0.0206973	LYPLA1
BAG4	CXCL11	1.71656	0.0158663	LYPLAL1
BAG5	CYCSP10	1.37402	0.0294456	LYSMD3
BAG6	CYP19A1	3.4031	6.47609e-06	LYST
BAHD1	CYP2C8	1.66857	0.0469306	MAD2L1
BAIAP2-DT	CYP3A7	1.02781	0.0496892	MAGOHB
BAK1	CYP4A22	4.27434	0.0462842	MANEA
BAMBI	CYP4F25P	2.15674	0.0256486	MANEA-DT
BANF1	CYP4Z1	3.8184	0.047114	MAP2K6
BANP	CYSLTR1	0.762924	0.0155166	MAPK6
BAP1	CYSTM1	1.74581	1.25092e-05	MAPRE1
BARD1	CYTL1	1.98919	0.00742685	MARCH3
BATF	DAAM1	0.562955	0.0368413	MASTL
BATF2	DAD1	0.672348	0.0451126	MATR3
BATF3	DAND5	4.67388	0.0167107	MBNL1-AS1
BAZ1A	DANT2	2.32947	0.0111942	MBOAT2
BAZ1B	DARS	0.754937	5.50684e-05	MCEE
BAZ2A	DBF4	0.538707	0.0432963	MCEMP1
BAZ2B	DBF4P1	0.706838	0.0333343	MCM6
BBC3	DCAF13P3	0.660759	0.0115723	MCM8
BBIP1	DCAF6	0.60397	4.35462e-05	MCTP1
BBS1	DCHS2	3.45385	0.0166543	MCU
BBS10	DCLRE1A	0.899153	0.00926531	MDH1
BBS12	DCTN6	0.670943	0.00568603	MDM1
BBS2	DCUN1D1	0.732732	0.000686713	MED21
BBS9	DCUN1D4	0.601088	0.0157423	MED30
BBX	DDAH1	2.09386	7.44579e-05	MED4
BCAP29	DDIAS	1.06861	0.00286744	MEMO1
BCAR4	DDX1	0.621477	0.00289592	METAP2
BCAS3	DDX10P1	0.8699	0.0121368	METTL14
BCAS4	DDX11-AS1	1.63261	0.00770665	METTL15
BCAT1	DDX25	4.57525	0.00189279	METTL5
BCAT2	DDX43	1.64593	0.011455	METTL7B
BCCIP	DDX50P1	0.484618	0.00660681	MFAP3
BCDIN3D	DDX58	0.936033	0.00438835	MFF
BCDIN3D-AS1	DDX60	1.31339	0.000160873	MFN1
BCKDHA	DDX60L	0.615931	0.00764626	MFSD10
BCL10	DEFA1	3.12239	0.000329823	MGAT4A
BCL11A	DEFA1B	3.13081	0.000314522	MGST1
BCL2	DEFA3	3.53796	8.18027e-06	MGST2
BCL2A1	DEFA4	3.01461	0.000739138	MIB1
BCL2L1	DEFA6	4.19193	0.0138196	MIER1
BCL2L11	DEFA8P	3.36853	0.000240493	MIER3
BCL2L13	DEFB1	6.11092	3.68155e-08	MINDY3
BCL2L15	DEFT1P	5.46509	1.13451e-06	MIR1537
BCL2L2	DEFT1P2	2.91038	0.0204683	MIR155HG
BCL3	DEK	0.626566	0.000555965	MIR181A1HG
BCL6	DENND1B	0.664058	0.0109513	MIR3140
BCL6B	DENND2C	1.6389	0.000709671	MIR3150BHG
BCL7B	DENND4A	0.414359	0.00895444	MIR4451
BCL9L	DENND5B-AS1	1.08998	0.0454557	MIR4772
BCO2	DEPDC1	2.46997	2.27171e-05	MIS18BP1
BCR	DEPDC1B	2.43195	4.21502e-06	MITD1
BCRP3	DERA	0.418739	0.0401347	MKI67
BCYRN1	DGKB	5.37987	0.00325529	MMADHC
BDH2	DGKI	2.62556	0.0263867	MMP27
BDP1	DHFR	1.96648	8.40212e-06	MMP8
BEND3	DHFRP1	2.01709	9.85537e-06	MMP9
BEND5	DHX15	0.566095	0.00044445	MMS22L
BEST4	DHX29	0.454215	0.0168914	MNAT1
BET1L	DHX36	0.40608	0.0230577	MND1
BFAR	DIAPH2	0.488269	0.00718603	MOB4
BHLHE40	DIAPH2-AS1	1.0105	0.00776119	MORC3
BHLHE40-AS1	DIAPH3	2.36024	2.16893e-05	MORF4L1
BHMT	DIAPH3-AS1	4.31403	0.0127154	MPC2
BICD2	DIAPH3-AS2	4.10541	1.29119e-05	MPHOSPH6
BICRA	DIPK1B	1.00233	0.0362531	MPHOSPH9
BID	DIS3	0.307676	0.0287472	MPO
BIK	DIXDC1	0.909963	0.00955619	MRE11
BIN1	DLD	0.865722	3.21392e-05	MRPL13
BIN2	DLEU2	0.561768	0.018629	MRPL22
BIN3	DLG1	0.44122	0.018886	MRPL33
BIN3-IT1	DLGAP5	2.34507	4.8881e-05	MRPL39
BIRC2	DMC1	2.32182	2.64607e-05	MRPL42
BIRC3	DMD	1.56238	0.0261365	MRPL47
BIRC6	DNA2	1.3807	3.21903e-06	MRPL51
BISPR	DNAH10	2.20763	0.000676101	MRPS18C
BLCAP	DNAH14	1.34335	1.25604e-05	MRPS22
BLM	DNAJB14	0.621915	0.011721	MRPS31
BLMH	DNAJB4	0.769034	0.0018709	MRPS36
BLNK	DNAJC12	3.88159	9.92014e-07	MS4A3
BLOC1S2	DNAJC13	0.994285	1.91752e-07	MSH2
BLOC1S3	DNAJC19	0.521126	0.0339278	MSH5
BLOC1S4	DNAJC19P9	0.720943	0.0359433	MSRA
BLOC1S6	DNAJC5B	1.26737	0.0375075	MSRB3
BLVRA	DNAJC8	0.628256	0.0149346	MTBP
BLVRB	DNAJC8P1	0.636873	0.00837504	MTF2
BMF	DNASE1L3	2.05203	0.0468576	MTFR2
BMI1	DNM1L	0.484877	0.0110569	MTHFD2L
BMP1	DNMT3B	1.27072	0.0322955	MTIF3
BMP2K	DNTT	6.3885	0.000178771	MTM1
BMP6	DNTTIP2	0.483539	0.0423549	MTMR6
BMS1	DOC2B	2.24321	0.00948641	MTREX
BMS1P20	DONSON	0.766954	0.000182015	MTRF1
BMT2	DPH6	0.587574	0.0133712	MTRF1L
BNIP2	DPM1	0.442445	0.00761103	MUT
BNIP3L	DPP6	5.1177	0.00244564	MYB
BOD1	DPPA4	2.66131	3.09444e-06	MYCBP
BOD1L1	DPY19L1P1	1.8153	2.21059e-05	MYH15
BOLA2	DPY19L2	2.53468	2.4662e-05	MYL12A
BOLA2-SMG1P6	DPY19L2P1	1.94101	0.00772808	MYL12B
BOLA3	DPY19L2P2	1.48992	0.00112088	MYL6B
BOP1	DPY19L2P3	1.32891	0.00251112	MYNN
BORA	DPY19L3	0.586956	0.022459	MYOSLID
BORCS5	DPY19L4	0.896166	0.000379696	MYSM1
BORCS6	DPY30	0.71985	0.00155744	MZB1
BPGM	DPYSL3	3.53162	0.000132853	N4BP2L2
BPI	DRC1	1.90671	0.00137478	NAA20
BPTF	DSCC1	2.25438	0.00020509	NAA38
BRAF	DSG2	2.74678	6.16912e-06	NAB1
BRAP	DSN1	0.7787	0.0243021	NANOG
BRAT1	DSP	1.84644	0.0447525	NAPB
BRCA1	DTL	2.20528	0.000228868	NASP
BRCA2	DTWD1	0.589905	0.00314036	NAT1
BRD1	DUOX2	2.6233	0.0434898	NAV2
BRD2	DUSP13	1.92286	0.00115235	NBN
BRD4	DUT	1.26155	1.33456e-05	NCAPH
BRD7	DUTP2	1.84758	0.00188692	NCOA7
BRE-AS1	DYNAP	3.58825	0.00948819	NCOA7-AS1
BRF1	DYNC1I1	2.16287	0.013691	NDC1
BRF2	DYNC1I2	0.710386	0.0013045	NDC80
BRI3BP	DYNC1I2P1	0.627691	0.0209006	NDUFA12
BRICD5	DYNC2LI1	0.912819	0.00553506	NDUFA4
BRIP1	DYNLRB1	0.485304	0.0439473	NDUFAF5
BRIX1	DYNLT1	0.568749	0.0290226	NDUFAF6
BRK1	DYNLT3	0.796974	0.000537673	NDUFB3
BRMS1	DYNLT3P2	0.988078	0.000992787	NDUFB4
BRPF1	DYRK4	1.17146	0.000625839	NDUFB9
BRPF3	DYTN	2.84805	0.00202559	NDUFS5
BSCL2	DZIP1L	1.72773	8.56116e-05	NEDD1
BSDC1	E2F1	1.29421	0.0423394	NEDD4
BSG	E2F7	2.04171	0.00135273	NEIL3
BSPRY	E2F8	2.8082	4.79213e-06	NEMF
BST1	EAF2	1.97359	1.22751e-10	NFU1
BST2	EBAG9	0.601422	0.00793815	NFYA
BTAF1	EBAG9P1	0.875343	0.028872	NFYB
BTBD10	EBLN2	0.517409	0.00851832	NHLRC2
BTBD19	ECD	0.339403	0.0199957	NHLRC3
BTBD3	ECEL1	4.63956	0.0383199	NIPSNAP3A
BTBD7	ECHDC1	0.467622	0.047342	NLK
BTBD9	ECM2	2.00279	1.62382e-06	NMD3
BTBD9-AS1	ECSCR	2.97358	0.000474559	NMI
BTD	ECT2	1.35582	1.8503e-07	NOCT
BTF3	EED	0.508157	0.00622385	NOL8
BTF3L4	EEF1AKMT2	0.554376	0.0106307	NPM1
BTG2	EEF1E1	1.22626	2.08119e-06	NR1I2
BTK	EEF1E1P1	1.22023	0.0176493	NRAS
BTN2A1	EFCAB11	1.12575	9.93102e-06	NRIP1
BTN2A2	EFCAB2	0.815555	0.03072	NRON
BTN2A3P	EFCAB5	1.0026	0.0244834	NSL1
BTN3A1	EFCAB7	0.730292	0.0425301	NSMCE2
BTN3A2	EFHC1	0.603468	0.0282511	NT5C3A
BTN3A3	EFHC2	0.988593	0.00492856	NT5DC3
BTRC	EGFEM1P	4.15624	2.41791e-05	NUCB2
BUB1	EGFL7	1.35548	0.0276262	NUDCD1
BUB1B	EGFR	4.09895	0.00632687	NUDT21
BUB3	EHBP1	0.512268	0.00647798	NUP107
BUD13	EHD2	2.97853	0.00148966	NUP37
BUD31	EIF1B	0.551311	0.00292425	NUP54
BYSL	EIF2AK2	0.854199	0.00532377	NUSAP1
BZW1	EIF2S1	0.459455	0.0220947	OAS2
BZW2	EIF2S2	0.663748	0.00224914	OCIAD1
C10orf111	EIF2S2P2	0.592184	0.0119791	ODR4
C10orf143	EIF2S2P3	0.688031	0.00372271	OGN
C10orf25	EIF2S2P4	0.637448	0.00610167	OIP5
C10orf55	EIF2S2P5	0.704352	0.0314155	OLA1
C10orf91	EIF3E	0.719619	0.0168264	OLAH
C10orf95	EIF3EP1	0.721445	0.0427935	OMA1
C11orf1	EIF4BP5	0.506659	0.044027	OR10P1
C11orf21	EIF4E	0.511456	0.0105001	OR2A1-AS1
C11orf24	EIF4EP2	0.769086	0.0025378	OR6P1
C11orf42	EIF4G3	0.37925	0.0268445	ORC1
C11orf58	EIF5B	0.605991	0.00113417	ORC2
C11orf65	ELANE	2.49006	0.00577819	ORC3
C11orf68	ELAVL4	3.18445	0.00990024	ORC4
C11orf71	ELL2	1.04548	0.000153078	ORC6
C11orf91	ELL2P1	0.912397	0.00171303	OSBPL1A
C11orf97	ELMOD2	0.796343	9.93102e-06	OSBPL9
C12orf10	ELOC	0.730648	0.00240043	OSTC
C12orf29	ELOVL3	1.59453	0.0118265	OSTCP1
C12orf4	ELP4	0.525142	0.0160852	OSTF1
C12orf43	EMB	1.62227	1.21796e-13	OTUD6B-AS1
C12orf60	EMBP1	1.35328	2.14004e-07	OXR1
C12orf65	EMC2	0.950968	1.38571e-06	P2RY12
C12orf66	EME1	0.637345	0.0392901	P2RY14
C12orf73	EMID1	2.09519	0.00130654	P4HA1
C14orf119	EMILIN1	1.09925	0.00632409	PADI4
C14orf178	EMX2OS	2.86504	0.0129351	PAPOLA
C14orf93	ENAH	1.44054	0.0376863	PARP11
C15orf39	ENPP2	1.34072	0.0224167	PARP9
C15orf40	ENPP4	1.8936	1.04534e-09	PARPBP
C15orf62	ENSA	0.499363	0.0103909	PAXBP1
C15orf65	ENTPD7	1.0206	0.00309898	PBDC1
C16orf54	ENY2	0.760789	0.000609326	PBX3
C16orf58	EP400P1	0.857077	0.000967522	PCAT18
C16orf70	EPGN	2.06844	0.00549905	PCMT1
C16orf74	EPHA7	3.56634	0.0454929	PCNP
C16orf86	EPS15	0.663781	0.000100018	PDCD10
C16orf87	EPSTI1	1.07461	0.00534897	PDCD6IP
C17orf51	ERCC6L	1.97797	3.47031e-06	PDCL
C17orf58	ERG	2.93117	1.36769e-07	PDE4D
C17orf64	ERGIC2	0.73286	9.41174e-05	PDE6H
C17orf75	ERH	0.591892	0.00838784	PDHX
C17orf80	ERHP1	0.691846	0.0252334	PDIK1L
C17orf82	ERI2	1.2823	1.07154e-05	PDS5B
C17orf97	ERMARD	0.356039	0.0468576	PDSS1
C18orf21	ERP44	0.344557	0.0455357	PEAK1
C18orf25	ESCO1	0.600241	0.0111779	PEX2
C18orf32	ESCO2	2.31168	1.82448e-06	PEX3
C18orf54	ESD	0.710798	0.0183953	PFDN4
C18orf65	ESF1	0.503772	0.0160749	PGGT1B
C19orf12	ESPL1	1.9382	7.25294e-05	PGK1
C19orf25	ESPNP	2.17757	0.0365999	PGLYRP1
C19orf38	ESRRG	6.02091	0.000627662	PGM2
C19orf47	ETAA1	0.507615	0.0314218	PHACTR3
C19orf54	ETF1P1	0.501266	0.0264179	PHF11
C19orf73	ETFDH	0.269963	0.0359318	PHF20L1
C19orf84	ETFRF1	0.623187	0.0165797	PHF5A
C1D	EVPL	3.32036	0.00518584	PHIP
C1GALT1	EXD1	2.01822	0.0281393	PHKB
C1orf105	EXO1	2.22164	5.23143e-05	PHLPP1
C1orf109	EXOC5	0.50107	0.00165043	PI4K2B
C1orf122	EXOC5P1	0.436994	0.0161244	PIBF1
C1orf123	EXOC6	0.930514	2.41474e-06	PIGF
C1orf131	EXOSC3	0.513242	0.0116582	PIGK
C1orf162	EXOSC8	0.62663	0.00366929	PIGN
C1orf194	EXOSC9	0.846509	4.1412e-05	PIH1D2
C1orf216	EZH2	1.12469	4.92073e-05	PIP4P2
C1orf35	FABP5	0.871081	0.0321548	PIP5K1B
C1orf50	FABP5P2	1.3341	0.0175188	PIWIL4
C1orf52	FABP5P7	1.2081	0.00368384	PJA2
C1orf54	FAM107B	0.964163	9.28138e-06	PKMYT1
C1orf56	FAM114A2	0.647834	0.000592914	PKP4
C1QBP	FAM122B	0.880686	0.00213952	PLAC8
C1QTNF3	FAM124A	0.971591	0.0429467	PLAU
C1QTNF4	FAM133B	0.454966	0.0269461	PLD1
C1RL-AS1	FAM133CP	0.681163	0.022459	PLEKHF2
C2	FAM133DP	0.551337	0.00962989	PLGRKT
C20orf144	FAM135B	3.52592	0.0406825	PLK1
C20orf194	FAM151B	0.95711	0.00017921	PLSCR1
C20orf197	FAM155A	5.07962	0.0369141	PMS1
C20orf203	FAM160A1	1.44415	0.0298525	PNISR
C20orf27	FAM171A2	2.0206	0.00127617	PNP
C20orf96	FAM173B	0.596568	0.00258887	PNRC2
C21orf58	FAM178B	3.58551	0.02105	POC1A
C21orf91	FAM19A2	0.804999	0.0360345	POLI
C21orf91-OT1	FAM200B	0.975269	1.38571e-06	POLQ
C22orf15	FAM201A	2.8344	2.06037e-06	POLR2K
C22orf23	FAM221A	0.535552	0.0468478	POLR3B
C22orf24	FAM222A	1.53344	0.0444079	PPA2
C22orf39	FAM228B	0.740676	0.000226024	PPHLN1
C2CD2	FAM30A	2.1842	0.000298717	PPIAL4G
C2CD2L	FAM47E	2.06927	0.000370136	PPIG
C2CD3	FAM49B	0.445051	0.0238147	PPIH
C2CD4A	FAM57A	0.854846	0.0419378	PPIL1
C2CD5	FAM57B	4.00204	0.00114525	PPIP5K2
C2orf49	FAM71D	1.63099	0.0360345	PPP1R12A
C2orf69	FAM72D	0.998596	0.0151323	PPP2R2A
C2orf76	FAM76B	0.48174	0.00772016	PPP4R2
C2orf81	FAM95B1	2.37952	0.00243588	PRC1
C3	FAM9C	2.36146	0.000265476	PRDX5
C3AR1	FANCB	1.29728	1.88002e-09	PREPL
C3orf18	FANCD2	1.09096	6.8121e-05	PRIM1
C3orf35	FANCI	1.67271	1.185e-07	PRIM2
C3orf58	FANCL	0.890596	9.99574e-07	PRIMPOL
C3orf62	FANCM	0.928857	4.5133e-07	PRKAA1
C4orf3	FAR1	0.85462	4.40176e-05	PRMT9
C4orf33	FAR1P1	0.773075	0.00189279	PRPF38A
C5	FAR2	1.4377	2.60587e-06	PRPF39
C5AR1	FARSB	0.754238	0.00121553	PRPF40A
C5AR2	FASTKD1	0.522947	0.0373473	PRPF4B
C5orf24	FASTKD3	0.486426	0.0246384	PRRT4
C5orf30	FBLN1	3.89744	0.0140784	PRSS57
C5orf34	FBN1	2.16288	0.0019181	PRUNE2
C5orf51	FBXO22	0.563119	0.000719827	PSMA2
C5orf56	FBXO39	1.34903	0.0136145	PSMA3
C5orf66-AS2	FBXO4	0.540296	0.0366725	PSMA4
C5orf67	FBXO43	2.58297	1.00533e-06	PSMA6
C6orf120	FBXO5	1.78129	1.08507e-05	PSMC1
C6orf132	FBXO8	0.660581	0.00448278	PSMC2
C6orf136	FBXO9	0.870138	8.30415e-08	PSMC6
C6orf226	FCAR	0.834255	0.00757808	PSMD12
C6orf47	FCER1G	0.952058	0.00343762	PSMD14
C6orf48	FCGR1A	1.36139	0.0105331	PSMD6
C6orf52	FCGR1B	1.11745	0.0335673	PSMD7
C6orf62	FCRL1	0.902676	0.0427378	PSMG1
C6orf89	FCRL4	4.22336	0.0401847	PSMG2
C6orf99	FEM1C	0.491849	0.0165724	PSTPIP2
C7orf25	FER1L4	2.16603	0.0150286	PTAR1
C7orf26	FER1L6	3.35195	0.019315	PTBP2
C7orf55-LUC7L2	FEZ2	0.41265	0.0222545	PTCD3
C8orf37	FGD4	0.657915	0.0177486	PTPN22
C8orf37-AS1	FGF14	4.26304	0.0432963	PTTG1
C8orf44	FGF18	3.27926	0.0236978	PTX3
C8orf58	FGFR1OP2	0.609167	0.00129358	PUS7L
C8orf59	FHP1	0.629556	0.0351081	R3HCC1L
C8orf76	FIGN	7.13386	3.5669e-05	RAB11A
C9orf106	FIGNL1	1.23849	0.000119836	RAB11FIP2
C9orf147	FKBP14	0.618	0.0158883	RAB13
C9orf16	FKBP3	0.841664	5.47624e-05	RAB18
C9orf47	FKBP7	1.33666	0.00114203	RAB1A
C9orf66	FLVCR1	0.946801	0.00490769	RAB27A
C9orf78	FMO1	1.68403	9.4683e-06	RAB28
C9orf85	FMO4	0.64862	0.0190686	RAB30-AS1
CA11	FNBP1L	1.0912	0.00844343	RAB31
CA14	FNDC3A	0.532567	0.0224293	RAB3GAP2
CA3-AS1	FNDC3B	0.439877	0.0376373	RAB3IP
CA5BP1	FOLR3	2.14478	0.0229842	RAB44
CA6	FOPNL	0.330073	0.0444514	RAB8B
CAB39	FOXM1	1.83821	0.000392786	RACGAP1
CABP1	FOXN2	0.900906	7.46847e-05	RAD17
CABP4	FPGT	0.873514	0.000824991	RAD18
CACNA2D4	FPGT-TNNI3K	1.4364	0.00575591	RAD51AP1
CACNB1	FRAS1	2.58535	0.00195017	RAD51B
CACTIN	FREM1	2.70292	0.0131727	RAD51C
CACTIN-AS1	FRG1	0.428763	0.0269523	RAD54B
CACUL1	FRMD3	1.27688	0.000842928	RANBP1
CACYBP	FRMD5	1.82329	0.000507734	RANBP9
CAD	FRS2	0.490501	0.0196095	RAP1B
CAGE1	FSD1L	0.896019	0.00124718	RAP2C
CALCOCO1	FSD2	1.04172	0.0421271	RAPGEF6
CALCOCO2	FSIP1	0.816961	0.0151335	RARS2
CALHM6	FSIP2	1.86935	0.00121842	RASA1
CALM1	FSIP2-AS1	2.69424	0.0148857	RASGRP3
CALM2	FSTL1	1.50088	0.0108674	RBBP8
CALML4	FSTL3	2.04553	8.05967e-06	RBL1
CALR	FUBP1	0.631648	0.000458049	RBM17
CALU	FUT4	1.33258	0.000302354	RBM26
CAMK1	FXR1	0.778644	2.3314e-05	RBM7
CAMK2G	FYTTD1	0.534386	0.00555647	RBPJ
CAMKK1	FZD6	1.4022	0.016802	RCHY1
CAMKK2	FZD9	1.74017	0.0496398	RDH5
CAMKMT	G2E3	0.501846	0.0124937	RDX
CAMLG	GABPA	0.605348	0.0113872	RFC1
CAMP	GABPAP	0.536856	0.0144714	RFC4
CAMSAP1	GABPB1	0.38397	0.0144426	RFC5
CAMTA1	GAD1	2.75654	0.00345008	RFX8
CAMTA2	GADD45A	1.14153	0.00564606	RGL4
CAND1	GALK2	0.526539	0.0225032	RIF1
CANT1	GALNT1	0.702883	0.000583838	RIOK3
CANX	GALNT3	1.03978	1.11598e-09	RMDN1
CAP1	GALNT5	2.66813	0.00772978	RMI2
CAPG	GALNT7	0.669229	0.00279803	RNASE1
CAPN10	GANC	0.470466	0.0268516	RNASE2
CAPN10-DT	GAP43	4.47783	0.0416253	RNASE3
CAPN14	GAPDH	0.753847	0.0313954	RNASEH2C
CAPN2	GAPDHP1	0.745742	0.0364465	RNF138
CAPN5	GAPDHP38	0.712675	0.0471557	RNF181
CAPN7	GAPDHP40	1.23783	0.0111045	RNF217
CAPNS2	GAPDHP59	1.66216	0.0381329	RNF6
CAPRIN1	GAPDHP65	0.740688	0.0485822	ROMO1
CAPRIN2	GAPDHP71	1.07937	0.0170048	RPAP3
CAPZA2	GAPDHP72	0.747387	0.0363704	RPE
CAPZB	GAPDHP73	1.2263	0.0185176	RPEL1
CARD16	GAPT	1.16402	0.00231901	RPIA
CARD17	GAR1	0.588598	0.00987699	RPL22L1
CARD19	GAREM1	0.747211	0.020623	RPL7
CARD6	GAS2	1.25165	0.0267126	RPRD1A
CARD8	GATA2-AS1	2.37965	0.00164777	RPS21
CARD8-AS1	GBA3	3.83912	0.00654596	RPS27L
CARD9	GBE1	0.907871	0.00149212	RRM1
CARF	GCA	1.2927	4.15352e-06	RRM2
CARHSP1	GCLM	1.26127	2.98892e-05	RSAD2
CARM1	GCNT1	0.957485	0.00270761	RSL24D1
CARMIL3	GCSAML	1.81435	0.00708503	RSRC1
CARNMT1	GCSH	0.890307	0.0464404	RSRC2
CARNS1	GCSHP1	1.95215	0.00735426	RSU1
CARS-AS1	GEMIN2	0.714461	0.00695538	RTCA-AS1
CARS2	GEMIN2P2	0.796312	0.0329569	S100A12
CASC3	GEN1	1.14697	1.84282e-07	S100A6
CASC4	GFI1	1.40159	0.0202643	S100A8
CASP1	GFM2	0.446163	0.00961531	S100A9
CASP1P2	GGH	1.99188	2.72421e-05	S100P
CASP2	GGPS1	0.525682	0.0147947	SAAL1
CASP3	GGTA1P	1.22121	0.0101684	SACM1L
CASP4	GIHCG	2.5327	2.28658e-08	SALL4
CASP5	GINS1	2.13416	1.2036e-05	SAMD13
CASP6	GINS2	2.10611	0.000516567	SAMD9
CASP7	GINS3	1.06795	0.0225401	SAMD9L
CASP8	GJB6	2.33128	1.96667e-05	SAMSN1
CASP8AP2	GLCCI1	0.800656	0.00358136	SAP18
CASP9	GLDN	2.75587	0.000133646	SARNP
CASS4	GLIPR1L1	1.14049	0.0279958	SASS6
CAST	GLMN	0.828294	0.00334768	SC5D
CASTOR2	GLO1	0.590768	0.0225032	SCAMP1
CAT	GLRA3	3.01432	0.0318275	SCAPER
CATIP-AS1	GLRB	2.83501	0.0278058	SCCPDH
CATSPER1	GLRX	0.939888	0.00174486	SCFD1
CBFA2T2	GLRX2	0.460027	0.0293357	SCN11A
CBFA2T3	GLRXP1	1.81053	8.04802e-05	SCOC
CBFB	GMDS-DT	0.480917	0.00268779	SCOC-AS1
CBL	GMFB	0.831821	4.67361e-05	SCP2
CBLB	GMFBP1	0.659713	0.027975	SCYL2
CBR4	GMFG	0.659838	0.00518584	SDCBP
CBWD1	GMNN	1.55198	1.66396e-05	SDCCAG8
CBWD2	GNA14	2.1605	7.12469e-05	SDHAF3
CBWD3	GNAI3	0.583015	0.00146378	SDHD
CBWD5	GNB3	2.19584	0.0221065	SEC23A
CBWD6	GNG5	0.778082	0.000148203	SEC61G
CBX1	GNG5P2	0.960392	2.5348e-05	SEC62
CBX2	GNL2	0.41351	0.0371504	SEC63
CBX3	GNPAT	0.404254	0.0485113	SELENOF
CBX3P2	GOLGA2P11	4.31637	0.00408079	SELENOT
CBX5	GOLGA6L2	4.8852	0.00887193	SEM1
CBX6	GOLGA6L4	1.05515	0.0105382	SENP1
CBX8	GOLGA6L5P	1.08102	0.0101312	SEPSECS
CBY1	GOLGA7	0.436968	0.0362222	SEPT7
CBY3	GOLGA8H	0.577444	0.0262593	SERPINB1
CCAR1	GOLGA8M	1.51895	0.00980699	SERPINB10
CCAR2	GOLGA8S	1.41424	0.000266833	SERPINB13
CCAT1	GOLT1B	0.649517	0.000540414	SERPINB2
CCDC102A	GON7	0.615732	0.0204439	SERPINB8
CCDC103	GORAB	0.697951	0.00286023	SF3B6
CCDC106	GPBP1	0.484516	0.0101032	SFR1
CCDC107	GPBP1L1	0.279583	0.0369341	SFT2D1
CCDC114	GPD2	1.17143	1.08297e-11	SGO1
CCDC124	GPM6B	0.913581	0.00693675	SHLD1
CCDC125	GPN3	1.03974	0.000871241	SHOC2
CCDC126	GPR12	3.69966	0.00180523	SHOX2
CCDC127	GPR137C	1.06635	0.0284028	SKA1
CCDC13	GPR141	1.2438	2.85384e-05	SKA3
CCDC130	GPR156	2.46346	0.0251494	SKIDA1
CCDC134	GPR158	4.69679	0.0238753	SKP2
CCDC138	GPR160	1.56022	2.27116e-08	SLC10A7
CCDC142	GPR22	0.864919	0.0311483	SLC12A2
CCDC148	GPR4	2.16993	0.0124988	SLC22A15
CCDC149	GPR84	1.57754	0.000609326	SLC22A16
CCDC15	GPR87	2.17239	0.00011208	SLC22A20P
CCDC150	GPSM2	0.871902	0.000123191	SLC25A17
CCDC153	GRIA1	4.3226	0.0159887	SLC25A24
CCDC157	GRIK3	4.59102	0.00731009	SLC25A40
CCDC159	GRIK5	2.2678	0.00601866	SLC26A6
CCDC167	GRIN2B	3.34032	0.0148862	SLC26A8
CCDC174	GSDMC	1.83877	0.0105727	SLC27A2
CCDC18	GSE1	0.497051	0.0368792	SLC28A3
CCDC183-AS1	GSG1L	3.93912	0.00187358	SLC2A4
CCDC191	GSKIP	0.848414	0.000609326	SLC2A5
CCDC24	GSTCD	0.73243	0.00365644	SLC30A6
CCDC25	GSTM5	3.2263	0.00620492	SLC30A9
CCDC26	GTDC1	0.526666	0.0381161	SLC35A5
CCDC28A	GTF2A2	0.610275	0.00118946	SLC36A4
CCDC28B	GTF2B	0.552672	0.029086	SLC38A2
CCDC30	GTF2F2	0.732513	0.000318469	SLC40A1
CCDC32	GTF2F2P1	0.809825	0.00234369	SLC6A9
CCDC34	GTF3C3	0.711297	0.000471435	SLCO4C1
CCDC43	GTSE1	1.77273	0.00518584	SLIRP
CCDC47	GTSF1	3.95368	1.38571e-06	SLK
CCDC51	GULP1	4.24012	0.00557529	SLPI
CCDC57	GVINP2	3.30349	9.46825e-06	SLTM
CCDC58	GXYLT1P6	3.21943	0.0102357	SMARCE1
CCDC59	GXYLT2	1.66215	0.00664495	SMC2
CCDC6	GYG1	1.08145	9.43824e-05	SMC3
CCDC61	GYG1P1	0.963673	0.00237518	SMC4
CCDC66	GYG1P2	1.63479	0.0150912	SMC6
CCDC69	GYG1P3	0.860578	0.00541499	SMIM26
CCDC71	GYPA	3.08984	0.00825585	SNHG21
CCDC77	H1F0	1.51984	0.00104404	SNRPB2
CCDC82	H2AFV	0.50861	0.0113043	SNRPD1
CCDC84	H2AFVP1	0.863605	0.00663706	SNRPE
CCDC85B	H2AFZ	1.21707	2.70141e-05	SNRPF
CCDC86	H2AFZP1	0.826653	0.0011231	SNRPG
CCDC88A	H2AFZP2	1.23867	0.000181172	SNX13
CCDC88C	H2AFZP3	1.19615	0.000340501	SNX14
CCDC9	H2BFS	1.21375	0.00784249	SNX16
CCDC90B	HACD1	1.73186	0.00402361	SOCS4
CCDC93	HACE1	0.665938	0.0120181	SP100
CCDC96	HAS2	5.19022	0.000678618	SPA17
CCDC97	HASPIN	1.40454	0.0215031	SPAG5
CCDC9B	HAT1	0.83833	1.01977e-05	SPATC1
CCL1	HAUS1	0.922604	0.000366232	SPC25
CCL2	HAUS1P1	0.803312	0.00114186	SPCS1
CCL20	HAUS1P2	1.01255	0.000934461	SPCS2
CCL24	HAUS6	0.477791	0.00324313	SPDL1
CCL25	HAUS6P1	0.512964	0.00185109	SPNS3
CCL3L1	HBD	2.32984	0.0226907	SPOPL
CCL3L3	HBS1L	0.619722	7.77143e-07	SPRY2
CCL4L2	HCFC2	0.485684	0.00365682	SPTLC1
CCL8	HDAC2	0.475801	0.000637713	SRBD1
CCM2	HDAC2-AS2	0.984474	0.00504894	SREK1
CCNA2	HDAC8	0.552056	0.00290434	SREK1IP1
CCNB1	HDDC2	0.815736	0.000243333	SRFBP1
CCNB1IP1	HDHD2	0.411537	0.0174558	SRGN
CCND2	HECTD2	1.35616	0.000127232	SRP14
CCND2-AS1	HECW1	2.85448	0.0426198	SRP54
CCND3	HELLS	1.81814	0.000243227	SRP72
CCNDBP1	HEMGN	1.66093	0.00833675	SRP9
CCNE2	HEPACAM2	3.49901	0.00728049	SRPK1
CCNF	HEPHL1	2.14234	0.0449551	SRSF10
CCNG1	HERC4	0.322473	0.034042	SSB
CCNG2	HERC5	1.33594	0.00153742	SSR1
CCNI	HERC6	0.661252	0.0238718	SSX2IP
CCNJ	HESX1	2.75173	1.7193e-08	ST3GAL6
CCNJL	HFM1	3.11224	0.00010984	ST7
CCNK	HGF	1.21914	0.00362628	STAM
CCNL1	HHIP	2.9674	0.000143976	STARD4-AS1
CCNT1	HIBCH	0.645808	0.0166747	STAU2
CCNT2	HIF1A	0.510888	0.010453	STBD1
CCNT2-AS1	HIGD1A	0.741019	0.00790698	STK3
CCNY	HIGD1AP14	0.797193	0.00647841	STK38L
CCNYL1	HIGD1AP8	2.94995	0.0340181	STMN1
CCP110	HIST1H1B	2.41957	9.72535e-05	STMP1
CCPG1	HIST1H1C	1.05277	0.0173704	STOM
CCR1	HIST1H1D	1.02064	0.0383483	STXBP3
CCR10	HIST1H1E	1.18839	0.00600647	STXBP5-AS1
CCR2	HIST1H2AD	1.26612	0.0332221	SUB1
CCR3	HIST1H2AG	1.83888	0.00492856	SUCLA2
CCR5	HIST1H2AI	2.08516	0.00434199	SUCLG1
CCR7	HIST1H2BD	1.05446	0.019604	SUCNR1
CCRL2	HIST1H2BJ	1.97371	0.000337904	SUCO
CCS	HIST1H2BK	1.13366	0.00657113	SULT1B1
CCSAP	HIST1H2BL	2.07404	0.000868061	SUMO1
CCSER1	HIST1H2BN	1.2917	0.0219519	SUMO2
CCSER2	HIST1H3D	1.21134	0.019604	SUSD3
CCT4	HIST1H3J	1.87251	0.0186981	SUV39H2
CCT5	HIST1H4C	1.06712	0.0305171	SUZ12
CCT6P3	HIST1H4H	1.04507	0.0262062	SV2A
CCT7	HIST2H3A	2.1976	0.00490376	SVIP
CCT8	HIST2H3C	2.16435	0.00631129	SYF2
CCZ1	HJURP	2.77757	9.63193e-06	SYPL1
CCZ1B	HLA-V	2.65143	0.0109486	TADA1
CD101	HLTF	0.694432	0.026593	TAPT1
CD151	HMCN1	1.98788	0.0130877	TARBP1
CD164	HMGA2	3.04547	1.24854e-05	TARDBP
CD180	HMGB1	0.884722	2.79088e-05	TATDN1
CD19	HMGB1P1	1.39803	0.000576216	TAX1BP1
CD1A	HMGB1P10	0.954228	0.00109663	TBC1D15
CD1C	HMGB1P30	4.75497	0.0101173	TBC1D23
CD1D	HMGB1P5	0.985872	0.000199324	TBCA
CD2	HMGB1P6	1.02043	0.000108619	TBCK
CD200	HMGB2	1.88085	4.84793e-08	TBL1XR1
CD200R1	HMGB2P1	1.89095	8.98552e-07	TCAIM
CD22	HMGB3	1.57518	1.52594e-05	TCF12
CD244	HMGB3P10	2.48231	0.0216444	TCN1
CD248	HMGB3P20	2.13272	0.0020222	TCTEX1D1
CD274	HMGB3P24	1.27876	0.0170489	TDG
CD300A	HMGB3P6	1.80828	2.45589e-05	TDRD7
CD300C	HMGB3P8	2.06517	0.00106751	TEC
CD300E	HMGCLL1	4.58956	0.0486737	TENT2
CD300H	HMGN1	1.25284	1.80642e-07	TENT5A
CD300LB	HMGN1P30	1.6009	0.000201115	TEX30
CD300LD	HMGN1P36	1.34271	1.31803e-06	TEX9
CD300LF	HMGN1P37	1.16896	0.0362217	TF
CD302	HMGN1P38	1.45913	5.71329e-06	TFDP1
CD33	HMGN1P4	1.29297	0.000627662	TFDP2
CD37	HMGN2	1.3314	2.01665e-05	TFEC
CD38	HMGN2P21	1.91659	0.00156465	TFF3
CD4	HMGN2P28	1.20668	0.000142315	TFRC
CD40	HMGN2P3	1.47302	6.05235e-05	TGDS
CD44	HMGN2P4	1.39519	0.000270626	THOC1
CD46	HMGN2P5	1.44455	4.47915e-05	THOC7
CD47	HMGN2P6	1.70542	2.57039e-06	THYN1
CD48	HMGN2P7	2.33483	0.00741003	TIA1
CD5	HMGN3	0.77829	0.0111299	TICRR
CD52	HMGN3P1	0.911603	0.0104746	TIMM17A
CD53	HMGN5	1.1057	0.00325529	TIPRL
CD55	HMMR	2.40739	2.1696e-05	TLL2
CD58	HNRNPA1P33	2.76579	0.0425617	TM2D1
CD59	HNRNPA1P45	1.23546	0.0224293	TM7SF3
CD63	HNRNPA1P54	1.20196	0.0283907	TMCO1
CD69	HNRNPA1P57	5.77438	0.00248078	TMED5
CD70	HNRNPA1P62	1.24407	0.0220334	TMEM106C
CD72	HNRNPD	0.51344	0.0426212	TMEM123
CD74	HNRNPH3	0.655388	0.00662021	TMEM126B
CD79A	HNRNPLL	1.01069	4.31714e-09	TMEM14B
CD79B	HOXA10-AS	2.75649	0.0415047	TMEM216
CD82	HOXA5	2.35827	0.0185948	TMEM217
CD83	HOXB-AS3	4.07473	0.0198711	TMEM267
CD84	HP	3.29248	2.53575e-11	TMEM30A
CD86	HPF1	0.855298	6.98019e-05	TMEM38B
CD8A	HPGDS	3.02717	4.9702e-05	TMEM52B
CD93	HPR	3.35899	6.94091e-12	TMEM59
CD99	HPRT1	0.993504	7.6784e-07	TMEM60
CDADC1	HRH4	1.34139	0.0301939	TMEM68
CDC123	HS3ST5	2.26363	0.00318113	TMEM71
CDC14A	HSBP1	0.610864	0.0078184	TMEM87A
CDC16	HSD17B11	0.685235	0.0356188	TMPRSS11D
CDC20	HSD17B12	1.10198	4.11216e-09	TMSB4X
CDC20B	HSP90AA1	0.842208	7.36352e-05	TMTC3
CDC23	HSP90AA2P	0.883396	0.000124053	TMX1
CDC25A	HSP90AA4P	0.861175	0.00237518	TMX3
CDC25C	HSP90AA6P	1.31759	0.000675645	TNFAIP8
CDC26	HSP90B1	0.671302	0.0013592	TNFSF13B
CDC27	HSP90B2P	0.686049	0.00147928	TNPO1
CDC37	HSP90B3P	0.719193	0.0013609	TOP2A
CDC37L1	HSPA12A	2.93141	0.0308289	TOPBP1
CDC40	HSPA13	0.871528	1.43854e-05	TOR1AIP1
CDC42	HSPA4L	2.61245	4.84499e-08	TPM1-AS
CDC42BPG	HSPB11	0.606718	0.000896943	TPRKB
CDC42EP3	HSPB7	1.98029	0.0457064	TPX2
CDC5L	HSPD1	0.578912	0.0266383	TRA2A
CDC6	HSPD1P1	0.737912	0.00919627	TRAPPC13
CDC7	HSPD1P10	1.96825	0.00562904	TRAPPC6B
CDC73	HSPD1P4	0.762527	0.00853509	TRIM13
CDCA2	HSPD1P5	0.742183	0.0256327	TRIP4
CDCA3	HSPD1P6	0.883689	0.00507583	TRIQK
CDCA4	HSPE1P2	0.897225	0.02077	TRMT6
CDCA7	HSPE1P3	0.842211	0.022459	TRNAU1AP
CDCA7L	HSPE1P4	0.997078	0.0195269	TRPM2
CDH26	HSPE1P6	0.936505	0.0418984	TRPM7
CDH5	HSPG2	1.68608	0.0314172	TRUB1
CDHR2	HTR1F	1.89731	0.0021474	TSLP
CDIPT	HTRA3	2.0916	0.00110151	TSNAX
CDK12	HTRA4	2.24783	0.000123191	TSPAN2
CDK13	HYAL3	1.59439	0.00318843	TSPO
CDK16	ICA1	1.58135	1.46799e-05	TTC14
CDK17	ICE2	0.440977	0.00518584	TTC32
CDK19	IDE	0.537788	0.00455138	TTC33
CDK2	IDH1	0.5319	0.0364805	TTC37
CDK2AP1	IDI1	0.820421	0.00934092	TTC8
CDK2AP2	IER3IP1	0.705203	0.000689209	TTN-AS1
CDK3	IFI16	0.66499	0.0143648	TVP23B
CDK5	IFI27	2.68768	0.000258046	TXN
CDK5RAP1	IFI27L1	0.978318	0.0216149	TXNDC9
CDK5RAP2	IFI44	1.93915	8.30363e-09	TXNL1
CDK5RAP3	IFI44L	2.37463	1.84783e-07	TYW5
CDK6	IFI6	1.26625	0.0204356	U2SURP
CDK7	IFIT1	2.10567	0.000109131	UBA3
CDK8	IFIT1B	1.77916	0.0221559	UBA5
CDKAL1	IFIT2	1.43979	0.00629269	UBE2E1
CDKL3	IFIT3	1.59843	0.00182452	UBE2J1
CDKN1A	IFIT5	0.993685	0.00379687	UBE2K
CDKN1B	IFT20	0.909932	1.37811e-06	UBE2N
CDKN2AIP	IFT57	0.540492	0.0358768	UBE2V2
CDKN2AIPNL	IFT74	0.685433	0.00839852	UBE2W
CDKN2C	IGF1	2.11976	0.0229593	UBLCP1
CDKN3	IGF2BP1	3.60161	0.0251627	UBR1
CDNF	IGF2BP2-AS1	1.45588	0.0478622	UCHL3
CDON	IGF2BP3	1.61358	0.00332492	UCHL5
CDPF1	IGFBP2	1.76513	0.0361906	UFM1
CDR2	IGFBP5	4.60561	0.0277988	UGCG
CDR2L	IGFL4	1.98113	0.00631261	UGP2
CDS2	IGFN1	4.48708	0.00100244	UGT3A2
CDT1	IGKV1-9	1.85295	0.0328157	UHRF2
CDV3	IGLC7	1.58562	0.0383409	ULK4P2
CDYL	IGLL1	4.75768	1.96109e-05	UMAD1
CDYL2	IGLV3-1	1.59326	0.0284218	UQCRB
CEACAM3	IGLV3-10	2.22597	0.0179995	UQCRH
CEBPA-DT	IGSF1	6.23157	0.0120039	USO1
CEBPB	IGSF11	2.04703	0.0112843	USP1
CEBPB-AS1	IL18	1.03845	0.000122208	USP12
CEBPE	IL3RA	1.02217	0.00242735	USP16
CEBPG	ILF2	0.529354	0.0192367	USP18
CEBPZ	IMMP1L	0.715727	0.0138193	USP37
CELF1	IMPA1	1.00353	1.04345e-06	USP47
CELF2	IMPACT	0.473639	0.0279292	USP8
CELF2-AS1	INHBA	2.63827	0.000485636	VAMP4
CEMIP2	INO80C	0.596855	0.000700638	VAMP7
CENPBD1	INPP1	0.820065	0.000192999	VAT1
CENPC	INPP5J	3.61291	0.0130891	VEZT
CENPE	INSC	1.89892	0.000349835	VNN1
CENPF	INSIG2	0.887184	1.25604e-05	VPS26A
CENPJ	INSL4	3.5689	0.025446	VPS29
CENPK	INTS12	0.632697	0.000539041	VPS35
CENPL	INTS6L	0.625191	0.000625802	VPS54
CENPN	INTS7	0.650321	0.0105021	VRK1
CENPP	INTU	1.37571	0.00111157	VRK2
CENPQ	IPO11	0.887946	0.0105382	VSTM1
CENPS	IQCB1	0.711844	0.00109792	VTA1
CENPS-CORT	IQCB2P	0.724512	0.00614225	WASHC4
CENPU	IQCG	0.463665	0.0386691	WBP4
CENPW	IQCH	1.14919	0.0472412	WDHD1
CENPX	IQGAP3	2.69547	7.00663e-07	WDR41
CEP104	IRX3	2.71348	0.0256701	WDR44
CEP120	ISG15	1.63007	0.00731517	WDR48
CEP128	ISLR2	4.34694	0.0307046	WDR61
CEP131	ISPD	1.09639	0.0142604	WDR62
CEP135	ITGA8	3.8029	0.000530913	WDR78
CEP152	ITGA9	2.70815	2.58997e-08	WEE1
CEP164	ITGA9-AS1	2.92135	5.00233e-18	WRB
CEP19	ITGB2-AS1	0.818057	0.0185085	XAF1
CEP192	ITGB3BP	0.821097	0.00215548	XPO1
CEP295	ITPKA	2.35582	0.00193443	XPO4
CEP350	IVNS1ABP	1.2314	9.93102e-06	XRCC2
CEP41	JADE3	0.880439	0.0256694	XRCC4
CEP44	JAG1	0.964791	0.00542143	XRCC5
CEP57	JAM2	1.68506	0.0296796	XRN1
CEP57L1	JCAD	1.40352	0.00298191	YEATS4
CEP63	JCHAIN	1.67971	0.0129674	YOD1
CEP68	JKAMP	0.607603	0.0183206	YWHAZ
CEP70	JRKL	0.685713	0.000400381	ZBED5
CEP76	KANSL1L	0.748378	4.15352e-06	ZBTB41
CEP78	KANSL2	0.285308	0.0370817	ZC3H14
CEP85	KATNBL1P3	1.94127	0.0134006	ZC3H15
CEP85L	KBTBD2	0.32589	0.0419494	ZCCHC17
CEP89	KBTBD6	1.54019	0.0051699	ZDHHC13
CEP97	KCNAB3	0.718535	0.0425301	ZDHHC17
CEPT1	KCNC2	4.40494	0.0196339	ZDHHC2
CERK	KCNH2	2.01467	0.0176537	ZDHHC6
CERNA3	KCNIP3	3.91111	0.0074893	ZEB1
CERS5	KCNJ12	2.53754	0.00614225	ZFAND1
CERS6	KCNJ6	2.90414	0.0184036	ZFAND6
CES1	KCNJ8	3.53684	0.0205324	ZFYVE16
CES3	KCNK5	1.54375	0.00270969	ZHX1
CETN3	KCNMB3	1.19407	0.00224365	ZMYM4
CETP	KCNQ5	1.40202	0.00915568	ZMYM5
CFAP20	KCNQ5-AS1	2.03787	0.0222881	ZNF136
CFAP36	KCNQ5-IT1	2.02639	0.00128454	ZNF146
CFAP52	KCTD16	4.35604	0.00594595	ZNF148
CFAP58	KCTD9	0.836301	9.34378e-06	ZNF184
CFAP77	KCTD9P2	0.753885	0.00223805	ZNF189
CFAP97D1	KCTD9P3	1.04498	0.000230771	ZNF20
CFD	KCTD9P4	0.938904	3.99278e-05	ZNF207
CFDP1	KCTD9P5	0.926712	0.00505141	ZNF22
CFL1	KCTD9P6	1.0147	5.44385e-05	ZNF230
CFL2	KDM6A	0.686793	0.00159124	ZNF248
CFLAR	KEL	1.95759	0.0310949	ZNF254
CFLAR-AS1	KHDRBS3	2.47561	0.000361996	ZNF271P
CGA	KIAA1109	0.641019	0.00517259	ZNF273
CGAS	KIAA1211	1.60438	0.0410239	ZNF280D
CGB7	KIAA1217	4.09876	0.00108854	ZNF292
CGGBP1	KIAA1549	2.04288	0.018997	ZNF33A
CGRRF1	KIAA1586	0.616681	0.0038365	ZNF35
CHAC2	KIAA1958	1.04225	0.000417156	ZNF367
CHAF1A	KIAA2012-AS1	4.43502	0.0169637	ZNF438
CHAMP1	KIF11	2.13516	4.04122e-06	ZNF439
CHCHD1	KIF14	2.0197	9.66754e-08	ZNF451
CHCHD3	KIF15	2.5321	4.54345e-08	ZNF480
CHCHD4	KIF18A	1.91585	2.23767e-07	ZNF512
CHCHD5	KIF18B	2.02534	0.00995879	ZNF518A
CHCHD7	KIF20A	2.84915	5.61548e-06	ZNF561-AS1
CHD1L	KIF20B	1.1847	4.19788e-08	ZNF615
CHD2	KIF23	1.98541	5.50075e-06	ZNF638
CHD3	KIF24	0.996653	0.00329376	ZNF644
CHD6	KIF2C	2.26149	0.000120506	ZNF654
CHD8	KIF4A	2.51706	7.42961e-05	ZNF684
CHD9	KIF4B	2.34593	0.000114366	ZNF700
CHERP	KIFC1	1.5507	0.0108261	ZNF770
CHIC2	KIN	0.398635	0.00963743	ZNF780A
CHID1	KIT	2.0562	0.00032014	ZNF782
CHKA	KLF1	1.33375	0.0489573	ZNF799
CHMP1B	KLF5	1.60981	0.000200372	ZRANB2
CHMP2A	KLHL31	2.34334	0.0476792	ZSCAN9
CHMP2B	KNL1	2.26346	5.62838e-07	ZUP1
CHMP3	KNTC1	1.43204	5.9783e-07	ZW10
CHMP4B	KPNA2	0.728146	0.0356149	ZWILCH
CHMP5	KPNA2P1	0.874828	0.0244117
CHMP6	KRCC1	0.731306	0.0251797
CHMP7	KRIT1	0.319948	0.0386908
CHN2	KRR1	0.579843	0.00417214
CHORDC1	KRT12	4.55142	4.32296e-06
CHP1	KRT17	3.3014	0.0353285
CHPF2	KRT18P60	3.89247	1.03382e-06
CHPT1	KRT18P62	1.92811	0.020729
CHRAC1	KRT8P19	1.88145	0.0216593
CHRM3-AS2	KRT8P26	1.82585	0.00466036
CHRNA5	KRT8P5	4.1284	0.0304027
CHRNE	KTN1	0.525511	0.00908543
CHST11	LAMA4	3.98817	0.0384875
CHST12	LAMB4	5.72196	0.00328034
CHST13	LAMC1	1.11839	0.0100191
CHSY1	LAMC1-AS1	1.96095	0.0169637
CHURC1-FNTB	LAMC2	2.53798	0.0107897
CIAPIN1	LAMP3	0.957304	0.0446908
CIART	LAMTOR3	0.735899	0.000978186
CIB1	LAMTOR3P1	0.916892	0.0100392
CIB3	LAMTOR5	0.77889	6.50859e-05
CIC	LAMTOR5P1	1.22816	0.00111371
CIDECP	LANCL1	0.578758	0.00540974
CIITA	LARP1B	0.630411	0.000137453
CIP2A	LARP1BP1	0.841225	0.00415541
CIPC	LARP4	0.506534	0.00425163
CIR1	LARP4P	0.328289	0.0429624
CIRBP	LARP7	0.767238	0.000690559
CISD2	LBR	0.471491	0.0288768
CISD3	LCA5	1.78541	0.000442594
CISTR	LCE5A	3.62072	0.0030519
CITED2	LCN2	3.86245	4.2188e-06
CITED4	LCORL	0.729523	0.000860489
CKAP2	LCT	2.04481	0.0352557
CKAP2L	LCTL	1.95272	0.0322521
CKAP4	LDHA	1.03973	1.07391e-05
CKAP5	LDHAP2	1.0601	5.5218e-08
CKB	LDHAP3	1.08255	0.00268779
CKLF-CMTM1	LDHAP4	1.15098	4.25983e-06
CKMT2-AS1	LDHAP5	1.13642	0.000157664
CLASP1	LDHAP7	1.06	3.35269e-05
CLASP2	LEO1	0.442199	0.0400601
CLASRP	LEPR	0.893671	0.0213603
CLCC1	LHX6	4.54823	0.0148214
CLCF1	LIFR	2.39335	0.00976494
CLCN1	LIG4	0.657355	0.00171126
CLCN3	LIMS3	0.477405	0.0345642
CLCN7	LIN54	0.312743	0.0395864
CLDN10	LIN7A	1.16806	0.00108926
CLDN15	LIN9	1.32481	4.84499e-08
CLDN19	LINC00184	3.07907	0.0323086
CLDN4	LINC00327	2.74776	0.00101654
CLDN9	LINC00342	1.23312	0.000279224
CLDND1	LINC00487	2.31259	0.00128176
CLEC12A	LINC00534	1.95817	0.0338247
CLEC12A-AS1	LINC00539	2.0461	3.33944e-06
CLEC17A	LINC00571	3.61311	0.000431638
CLEC4A	LINC00595	1.32382	0.02077
CLEC4C	LINC00630	0.843178	0.002911
CLEC4D	LINC00662	1.10669	6.62595e-05
CLEC4E	LINC00671	2.35914	5.81069e-07
CLEC4G	LINC00853	2.10407	0.00971938
CLEC4GP1	LINC00856	1.32382	0.02077
CLEC5A	LINC00906	3.54568	0.000247534
CLEC6A	LINC00907	1.76537	0.0113315
CLEC7A	LINC00960	2.16288	0.0458598
CLIC1	LINC01106	4.12407	0.00252825
CLIC3	LINC01122	2.88125	0.00662565
CLINT1	LINC01252	1.95263	0.00299911
CLIP1	LINC01267	4.31886	0.00735426
CLIP1-AS1	LINC01268	2.80282	4.7309e-07
CLIP2	LINC01337	1.8555	0.00298191
CLIP4	LINC01341	1.46119	0.0282494
CLK1	LINC01343	3.20666	0.00109792
CLK4	LINC01410	0.674275	0.0177059
CLMAT3	LINC01435	1.41652	0.00812756
CLN3	LINC01449	3.08258	0.0193821
CLN5	LINC01478	2.91427	0.0478622
CLN6	LINC01483	2.09302	0.0455754
CLNK	LINC01515	3.67449	2.38244e-06
CLNS1A	LINC01526	2.13971	0.0169637
CLP1	LINC01529	1.97027	0.0445358
CLPB	LINC01556	2.09673	0.0210907
CLPTM1	LINC01572	1.40991	0.00286125
CLPTM1L	LINC01600	2.80756	0.000873662
CLPX	LINC01747	4.76532	0.02939
CLRN3	LINC01748	4.47179	0.0133188
CLSTN1	LINC01765	1.60856	0.00590646
CLTA	LINC01798	3.16664	0.0438635
CLTC	LINC01932	3.77728	0.000112443
CLUAP1	LINC01938	4.59568	6.61837e-06
CLUH	LINC02021	1.03932	0.0427664
CLUL1	LINC02076	2.82053	0.000399807
CMAHP	LINC02181	2.88605	0.0268445
CMAS	LINC02197	4.93154	0.00113417
CMC1	LINC02217	1.24287	0.0205172
CMIP	LINC02223	3.77547	0.0116583
CMKLR1	LINC02232	3.54273	0.0345642
CMPK1	LINC02367	1.82625	0.0129443
CMSS1	LINC02447	0.993752	0.0489035
CMTM1	LINC02532	3.38245	0.00870809
CMTM3	LINC02573	3.16019	0.00373861
CMTM4	LINC02593	3.47573	0.00947505
CMTM6	LINC02608	2.18317	0.00676437
CMTM7	LIPF	1.25921	0.0308909
CMTR1	LIPJ	0.930923	0.0379858
CMTR2	LIPM	1.3291	0.00887005
CNBP	LLPH	0.619237	0.0036345
CNDP2	LMBR1	0.619825	0.00901783
CNGA4	LMBRD2	0.670614	0.0103751
CNIH1	LMO3	2.01496	0.00185005
CNIH2	LNPK	1.22301	7.08515e-08
CNIH3	LPAR4	3.39473	3.66644e-05
CNIH4	LPCAT2	0.577342	0.0100717
CNKSR3	LPO	2.80364	6.21635e-06
CNNM2	LRCH2	4.26281	0.0406557
CNNM3	LRIF1	0.778435	0.00115472
CNNM4	LRMDA	0.637389	0.00778372
CNOT1	LRP11	0.735352	0.0373675
CNOT10	LRP2	2.81536	0.0154809
CNOT11	LRP4	2.74013	0.0198749
CNOT2	LRR1	0.900723	3.21392e-05
CNOT4	LRRC28	0.678814	0.0133325
CNOT6	LRRC31	4.73633	0.0341888
CNOT6L	LRRC34	0.657794	0.0403253
CNOT7	LRRC37B	0.36525	0.00629184
CNOT8	LRRC40	0.773813	0.000117015
CNOT9	LRRC4C	4.5614	0.0435644
CNPPD1	LRRC6	1.62913	4.60643e-06
CNPY1	LRRC63	1.8695	1.70159e-05
CNPY2	LRRC70	2.05652	4.23e-05
CNPY3	LRRC75A-AS1	0.970551	0.00529847
CNR2	LRRCC1	1.39822	5.47624e-05
CNST	LRRFIP2	0.821863	3.49405e-07
CNTRL	LRRIQ1	5.48149	0.000721766
CNTROB	LRRIQ3	1.38824	0.00395984
COA1	LRRN1	2.13158	0.000386977
COA3	LRRN4	1.4664	0.0268078
COA5	LRRTM3	2.31748	0.0284522
COA6	LSM3	0.936933	0.000119649
COA7	LSM3P2	0.929004	0.00240847
COASY	LSM3P3	1.03157	0.000153078
COG1	LSM3P5	1.02482	4.3882e-05
COG2	LSM5	1.08944	3.65455e-05
COG3	LSM6	0.404938	0.046289
COG4	LSM8	0.436249	0.00936179
COG5	LTA4H	1.03959	0.000397132
COG8	LTF	2.20593	0.00603541
COL21A1	LTN1	0.501642	0.00405912
COL4A3BP	LUARIS	2.22473	0.0109788
COL8A2	LVRN	1.59053	0.0414094
COL9A2	LXN	1.26466	5.23143e-05
COLGALT1	LYPLA1	0.735236	4.81253e-05
COLQ	LYPLA1P3	0.695045	0.0187845
COMMD10	LYPLAL1	0.577298	0.0354163
COMMD3	LYSMD3	0.586152	0.00623443
COMMD3-BMI1	LYST	0.676912	0.00619228
COMMD6	LZTFL1	0.602439	0.0135993
COMMD7	M1AP	1.10583	0.00778372
COMMD8	MAB21L1	3.32345	0.00696061
COMMD9	MACC1	1.95628	0.000399917
COMT	MACROD2	1.1981	0.0484806
COP1	MACROD2-AS1	4.16945	0.00326141
COPA	MAD2L1	1.76626	8.47127e-05
COPB2	MAGI1	2.721	0.0479312
COPE	MAGOH	0.521623	0.00193609
COPG1	MAGOH2P	0.790541	0.00108854
COPS2	MAGOHB	0.624296	0.0364871
COPS3	MALRD1	3.93219	0.000210368
COPS4	MAMDC2	3.3887	1.68892e-06
COPS5	MAMDC2-AS1	3.76366	1.92282e-05
COPS6	MANEA	1.12995	1.86012e-07
COPS7A	MANEA-DT	0.854336	0.00477561
COPS7B	MAP2	2.20372	0.00910352
COPS9	MAP2K6	1.0834	1.07901e-05
COPZ1	MAPK10	2.17573	0.00618599
COQ10A	MAPK6	0.54511	0.0221689
COQ10B	MAPK6P4	0.751451	0.0287671
COQ2	MAPRE1	0.440791	0.00361576
COQ8A	MARCH2	1.38335	0.0264571
COQ8B	MARCH7	0.522825	0.0202647
COQ9	MASTL	0.892983	0.000300607
CORIN	MATN4	2.35582	0.0059468
CORO1A	MATR3	0.564634	0.00548522
CORO1B	MBIP	0.768404	0.000340579
CORO1C	MBNL1-AS1	0.914115	0.0132522
CORO2A	MBOAT2	1.08018	0.00011469
CORO2B	MCEE	0.510136	0.0468576
CORO6	MCEMP1	1.35953	0.000139821
CORO7	MCF2	1.13465	0.00272216
COTL1	MCM10	2.12489	0.00116838
COX10-AS1	MCM4	1.19014	0.0450167
COX14	MCM6	1.60485	0.00026568
COX15	MCM8	1.62636	7.27731e-07
COX17	MCTP1	0.836781	0.000414586
COX18	MCTS1	0.715021	0.00945088
COX19	MCTS2P	0.622062	0.00148966
COX20	MCU	1.18437	8.50218e-06
COX4I1	MDFI	5.15941	0.0169437
COX5A	MDH1	0.79462	0.00414722
COX5B	MDK	1.07274	0.0259883
COX6A1	MDM1	0.829978	0.00173045
COX6B1	MED12L	1.78674	5.56231e-06
COX6C	MED21	0.650636	3.5669e-05
COX7A2	MED23	0.67754	0.00317785
COX7A2L	MED30	0.773496	0.000370136
COX7C	MED4	0.600799	0.000765931
COX8A	MED7	0.520578	0.0305171
COX8C	MEG3	2.26427	0.0115499
CP	MEG8	3.50291	0.000487581
CPAMD8	MEGF10	3.635	0.00172336
CPB2	MEI4	3.06302	0.0379714
CPB2-AS1	MEIS2	2.41935	0.000528542
CPD	MELK	2.36031	1.08265e-05
CPEB3	MELTF-AS1	1.73169	6.55798e-05
CPEB4	MEMO1	0.608761	0.00123008
CPED1	MEST	1.17327	0.0055007
CPLANE2	MESTP1	1.19206	0.0251595
CPM	METAP2	0.695988	0.00403955
CPNE1	METTL14	0.422479	0.000460809
CPNE2	METTL15	0.480036	0.0361962
CPNE3	METTL5	0.733946	0.0103691
CPNE5	METTL7B	2.12233	0.0138148
CPNE8	MEX3A	2.71245	0.0262593
CPOX	MFAP3	0.449278	0.0108796
CPPED1	MFF	0.401696	0.00969436
CPQ	MFN1	0.353266	0.0160634
CPSF1	MFSD10	0.695787	0.0424452
CPSF2	MGAT4A	0.651622	0.000391926
CPSF4	MGAT5B	3.33051	0.0232163
CPSF6	MGME1	0.643505	0.00802603
CPSF7	MGST1	1.26388	2.53812e-05
CPT1A	MGST2	0.688928	0.0302756
CPT2	MIB1	0.43842	0.00738916
CR1	MICU2	0.309236	0.0138483
CRACR2A	MIER1	0.815465	1.05712e-05
CRACR2B	MIER3	0.6438	0.00149212
CRADD	MINAR1	1.62963	0.000363783
CRAMP1	MINDY3	0.674854	0.0021466
CRBN	MIR100HG	3.34625	0.0166017
CREB1	MIR133A1HG	0.844998	0.0386933
CREB3	MIR1537	0.769657	0.0293096
CREB3L2	MIR155HG	1.45948	0.0333343
CREB5	MIR181A1	2.16951	0.00855328
CREBBP	MIR181A1HG	1.64051	0.000276597
CREBRF	MIR181B1	2.15701	0.00719349
CREBZF	MIR221	1.99489	0.000266471
CREG1	MIR222HG	0.944238	0.00679664
CRELD1	MIR25	0.94895	0.015921
CREM	MIR301A	4.13846	2.79088e-05
CRIP1	MIR3122	3.81014	0.0159032
CRIP3	MIR3140	1.13956	0.0409712
CRIPT	MIR3150BHG	1.28238	0.00247104
CRISPLD2	MIR3681HG	3.34797	0.0179649
CRK	MIR4451	1.19317	0.0163346
CRKL	MIR4668	2.86444	0.00224359
CRLF3	MIR4676	1.78772	0.0287948
CRLS1	MIR4772	1.39814	0.00836249
CRNKL1	MIR503HG	1.87803	2.22209e-05
CRTAM	MIR548AA1	1.53681	0.0191808
CRTC1	MIR93	0.993802	0.0414488
CRTC2	MIS18A	1.02151	0.00150915
CRTC3-AS1	MIS18BP1	0.684656	0.000271449
CRY1	MITD1	0.725863	0.00626611
CRY2	MKI67	2.25275	0.000158342
CRYBB1	MLH1	0.384954	0.0173838
CRYBB2P1	MLLT10	0.520363	0.000347816
CRYBG1	MLNR	2.0162	0.00111375
CRYBG3	MMADHC	0.93038	9.74527e-05
CRYGS	MMP15	3.24527	0.00366165
CRYL1	MMP16	6.18002	0.000399917
CRYZL1	MMP27	3.5357	2.54491e-06
CS	MMP8	3.48227	1.47668e-08
CSAD	MMP9	1.79727	0.0155577
CSDE1	MMS22L	1.20828	1.01197e-06
CSE1L	MNAT1	0.973223	0.000289192
CSE1L-AS1	MND1	2.70529	2.38244e-06
CSF1R	MNS1	2.943	2.2084e-09
CSF2RA	MNX1-AS2	3.85146	0.0140236
CSF2RB	MOB4	0.666917	4.98144e-05
CSF3R	MORC1	2.32466	0.0444097
CSGALNACT2	MORC3	0.499501	0.0294774
CSK	MORF4L1	0.589735	0.000698976
CSNK1D	MORF4L1P1	0.603403	0.00119274
CSNK1G1	MORF4L2	0.76995	0.00108736
CSNK2A1	MOSPD1	0.895708	0.000119836
CSNK2A2	MOSPD2	0.674028	0.0180776
CSRNP1	MOV10L1	2.60271	0.0151333
CSRP1	MOXD1	3.14683	0.0172501
CST3	MPC2	0.735289	0.000324572
CST7	MPDZ	2.8095	0.0211526
CSTA	MPHOSPH6	0.660123	0.0178053
CSTB	MPHOSPH9	0.613252	0.00629184
CSTF1	MPLKIP	0.384932	0.0461585
CSTF3	MPO	3.16748	1.83464e-05
CTBP1	MPP5	0.548561	0.0434865
CTBS	MPP6	0.711187	0.00843757
CTC-338M12.4	MRE11	0.502652	0.00916344
CTCF	MRE11P1	0.578559	0.00437303
CTD-2270F17.1	MREG	0.906036	0.0174741
CTDNEP1	MROH7	2.28528	0.0137681
CTDP1	MROH9	3.54038	0.00478934
CTDSP1	MRPL13	1.03321	0.000123872
CTDSP2	MRPL22	0.642415	0.00144654
CTDSPL2	MRPL33	0.624323	0.0178817
CTNNAL1	MRPL39	0.669774	0.00741857
CTNNBIP1	MRPL42	0.568378	0.00910946
CTNNBL1	MRPL47	0.770314	0.00151167
CTNND1	MRPL51	1.1472	0.00109217
CTNS	MRPS18C	0.602622	0.00532377
CTPS1	MRPS22	0.484191	0.0246481
CTR9	MRPS30-DT	2.29207	0.000908839
CTRC	MRPS31	0.512349	0.0318749
CTSC	MRPS36	0.576765	0.0405485
CTSG	MS4A2	2.36004	0.013279
CTSH	MS4A3	3.54932	5.08993e-10
CTSK	MS4A4A	1.33416	0.000278703
CTSS	MSH2	0.682544	0.0318558
CTSZ	MSH5	1.21655	0.00824796
CTTNBP2NL	MSR1	1.56925	0.0159185
CTU1	MSRA	0.652052	0.0204439
CUEDC2	MSRB3	2.38992	7.226e-07
CUL1	MT-ATP6	1.41317	0.000822043
CUL2	MT-ATP8	1.68392	2.1696e-05
CUL3	MT-CO1	0.500352	0.0174236
CUL5	MT-CO2	0.825131	0.0013592
CUL9	MT-CO3	0.714968	0.00400117
CUTA	MT-CYB	1.36667	0.00640075
CUTC	MT-ND1	1.03426	0.0162179
CUX1	MT-ND2	1.40786	0.00290876
CWC22	MT-ND3	0.952074	0.00360025
CWC27	MT-ND4	1.53497	0.000952074
CWF19L2	MT-ND4L	1.59705	0.000259457
CX3CR1	MT-ND5	1.20728	0.00825585
CXCL1	MT-ND6	2.2095	5.3339e-05
CXCL11	MT-TC	1.42001	0.00840139
CXCL16	MT-TP	0.697496	0.0426336
CXCL17	MTATP6P1	1.61966	0.000203087
CXCL2	MTATP6P19	2.50731	0.0401878
CXCL6	MTBP	1.39968	6.64147e-07
CXCL8	MTCO1P12	0.548683	0.0211203
CXCR1	MTCO2P12	0.759489	0.00603103
CXCR2	MTCO3P12	0.930557	0.00242834
CXCR4	MTCYBP32	2.05909	0.0105731
CXCR5	MTERF1	0.634162	0.00108437
CXorf21	MTF2	0.829604	6.9088e-08
CXorf38	MTFR2	1.68966	3.08887e-07
CXorf65	MTHFD2L	0.687672	0.0137354
CXXC5	MTIF3	0.579879	0.0180896
CYB561	MTM1	0.507351	0.0135284
CYB561A3	MTMR6	0.552961	0.037843
CYB561D1	MTMR7	0.882941	0.0101708
CYB5B	MTND1P23	1.74157	0.00138925
CYB5D2	MTND1P32	1.90975	0.0330493
CYB5R1	MTND2P13	5.94846	0.00129826
CYB5R4	MTND2P2	1.8866	0.0430673
CYB5RL	MTND2P26	3.21431	0.0171219
CYBA	MTND2P28	1.34579	0.0036345
CYBB	MTND4P12	2.05175	0.0121132
CYBC1	MTND4P14	1.08832	0.0261638
CYC1	MTND4P9	3.23208	0.04008
CYCS	MTND5P26	2.23137	0.0105196
CYFIP2	MTREX	0.508885	0.0101032
CYHR1	MTRF1	0.487842	0.0129715
CYP19A1	MTRF1L	0.364921	0.0344112
CYP1B1-AS1	MTRF1LP2	4.28832	0.0400998
CYP20A1	MTUS1	1.51005	0.0208502
CYP2R1	MTX2	0.598867	0.00572226
CYP2T1P	MUC19	2.29337	0.0160672
CYP51A1	MUC2	2.89999	0.0148908
CYREN	MUCL3	4.37109	0.0340387
CYSLTR1	MUT	0.834467	7.21486e-06
CYSLTR2	MYB	2.94914	2.66679e-13
CYSRT1	MYB-AS1	3.48862	9.92014e-07
CYTH1	MYBL2	2.1229	0.00023305
CYTIP	MYCBP	0.75025	0.00345707
CYTOR	MYCBP2-AS1	0.871677	0.0391155
DAAM1	MYCN	3.40442	0.002911
DAB2	MYCNOS	3.48429	0.00789336
DACH1	MYCT1	1.40046	0.0479312
DACT3-AS1	MYH15	1.54335	0.0320311
DAD1	MYL12A	0.882093	0.00267453
DAG1	MYL12AP1	0.932721	0.00409443
DAGLA	MYL12B	0.655747	0.0177677
DAND5	MYL12BP1	0.697494	0.0188273
DAP	MYL12BP2	0.802942	0.00721526
DAP3	MYL6	0.980832	0.00284007
DAPK1	MYL6B	0.755827	0.0385376
DAPK1-IT1	MYL6P3	1.22029	0.00155924
DAPK2	MYL6P5	1.0442	0.00494187
DAPP1	MYNN	0.552843	0.00529576
DARS	MYO18B	2.95008	0.0312033
DARS-AS1	MYO1B	2.40162	0.00333309
DAXX	MYOSLID	1.35854	0.00311738
DAZAP1	MYOZ3	1.93767	0.00105159
DBF4	MYRIP	1.07783	0.0155166
DBF4B	MYSM1	0.567589	0.0277141
DBI	MYT1	4.15152	0.0221689
DBNDD1	MYT1L	3.64703	0.0225032
DBNDD2	MZB1	1.54555	0.0243939
DBP	MZT1	0.85863	9.38283e-06
DBR1	MZT1P1	0.832614	0.0333343
DBT	N4BP2L2	0.614575	0.00203098
DCAF10	NAA16	0.410912	0.0384797
DCAF11	NAA20	0.40881	0.0272953
DCAF12	NAA38	0.772287	0.020017
DCAF13	NAALADL2	1.8313	0.00226797
DCAF16	NAB1	0.396202	0.00853187
DCAF5	NANOG	3.3883	0.000279224
DCAF7	NANOGP11	1.60309	0.00652923
DCAKD	NANOGP8	3.10252	0.023494
DCK	NAPB	0.420933	0.00434441
DCLRE1A	NASP	0.625287	0.00125509
DCLRE1B	NAT1	0.642784	0.020339
DCLRE1C	NAV2	2.98645	1.59313e-06
DCP1B	NAV2-AS3	4.07293	0.0074117
DCP2	NBAT1	2.58861	0.023107
DCPS	NBN	0.754041	0.0121057
DCST1	NCAPG	2.52445	3.20955e-08
DCSTAMP	NCAPG2	1.60779	2.60918e-05
DCT	NCAPGP1	1.11555	0.00325117
DCTD	NCAPGP2	2.94321	0.000469676
DCTN1	NCAPH	1.82236	0.000556465
DCTN2	NCOA7	1.45931	1.89503e-09
DCTN4	NCOA7-AS1	1.10862	0.0164469
DCTN5	NDC1	0.786226	0.000918934
DCTN6	NDC80	1.83433	7.04506e-06
DCTPP1	NDUFA1	0.754727	0.0231609
DCUN1D1	NDUFA12	0.716608	0.0376073
DCUN1D2	NDUFA4	0.825182	0.00896599
DCUN1D5	NDUFAF4P3	2.12211	0.0102488
DCXR	NDUFAF5	0.572715	0.0238141
DDA1	NDUFAF6	1.11256	1.38628e-07
DDAH2	NDUFAF7	0.46338	0.00442879
DDB2	NDUFB1	0.662843	0.0340387
DDHD1	NDUFB3	0.92052	0.00817619
DDI2	NDUFB4	0.500093	0.029853
DDN	NDUFB4P2	1.83797	0.000661239
DDN-AS1	NDUFB5P2	1.39184	0.00522401
DDOST	NDUFB9	0.806236	0.0156501
DDR1	NDUFB9P2	0.934437	0.0090011
DDRGK1	NDUFS5	0.879176	0.00940407
DDTL	NDUFV2P1	0.605039	0.0341679
DDX1	NECAB1	1.68373	2.22779e-06
DDX10	NEDD1	0.89502	3.04947e-06
DDX11	NEDD4	1.56183	6.48376e-08
DDX11-AS1	NEIL3	1.11725	0.00231677
DDX12P	NEK2	2.06663	0.00230962
DDX17	NELL1	5.32323	0.0265872
DDX18	NEMF	0.570794	0.00113924
DDX19B	NEMP1	0.75313	0.000319723
DDX21	NET1	1.05136	0.000189548
DDX23	NEXN	0.996408	0.00976716
DDX24	NFATC4	4.18867	0.000492567
DDX28	NFU1	0.800818	0.0127713
DDX31	NFU1P1	1.17042	0.000375596
DDX39A	NFYA	0.465914	0.022459
DDX39B	NFYB	0.668642	8.56116e-05
DDX3X	NHLRC2	0.49643	0.0113181
DDX42	NHLRC3	0.730179	0.00069238
DDX46	NIFKP3	1.03738	0.00779681
DDX47	NIPSNAP3A	0.904023	0.000407375
DDX5	NIT2	0.823516	0.00059761
DDX50	NKAIN1	4.97405	0.00804322
DDX52	NKAIN2	3.47468	2.19845e-06
DDX54	NLK	0.453329	0.00417214
DDX55	NLRC4	0.874611	0.00163093
DDX56	NLRP14	3.68094	0.0465638
DDX58	NMD3	0.822172	1.18056e-05
DDX59	NMD3P1	0.765045	0.00301681
DDX6	NMD3P2	0.928153	0.00225993
DDX60	NME8	0.949884	0.00283531
DDX60L	NME9	0.743597	0.0110204
DEAF1	NMI	0.750849	0.00591412
DECR1	NMNAT2	1.615	0.012341
DEDD	NOCT	1.11276	0.00211693
DEDD2	NOL8	0.492348	0.0175507
DEF6	NOP10	0.748679	0.0209006
DEGS1	NOS1AP	2.08289	0.00221989
DEK	NOSTRIN	3.57114	4.96609e-10
DENND1A	NOTUM	4.08152	0.0207666
DENND1B	NOVA1	3.56863	0.0108261
DENND1C	NPM1	0.622342	0.0440355
DENND2D	NPM1P19	0.73447	0.049066
DENND3	NPM1P24	0.612726	0.0489675
DENND4A	NPM1P27	0.696257	0.0307476
DENND4B	NPM1P32	0.772878	0.0436872
DENND4C	NPM1P35	0.910156	0.028427
DENND5A	NPM1P39	0.742113	0.0384747
DENND6A	NPM1P46	0.823622	0.00937481
DENR	NPM1P6	0.674933	0.030854
DEPDC1-AS1	NPM1P9	1.39275	0.0311613
DEPDC1B	NPR3	3.66674	4.9058e-06
DEPDC4	NR1I2	1.75488	0.00262784
DEPDC5	NR2C1	0.718548	0.00153011
DEPP1	NRAS	0.443654	0.0240054
DERL1	NREP	0.955316	0.00210505
DERL2	NRG4	0.985159	0.000409336
DERL3	NRIP1	0.536149	0.0306319
DESI1	NRIR	1.73543	7.04506e-06
DESI2	NRON	1.66096	0.0378678
DEXI	NRXN2	1.68686	0.0219513
DFFA	NSL1	0.647137	0.000753198
DGAT1	NSMCE2	0.927325	1.45818e-06
DGCR2	NSRP1P1	0.450758	0.0364186
DGCR6L	NSUN3	0.409362	0.0106167
DGCR8	NT5C3A	1.25706	4.74092e-08
DGKA	NT5C3AP1	1.33196	9.09364e-06
DGKD	NT5DC3	1.06682	0.0061862
DGKG	NUCB2	2.17021	4.10972e-09
DGKZ	NUDCD1	0.756602	0.0074906
DGLUCY	NUDT21	0.427413	0.0175139
DGUOK	NUF2	2.57606	1.10949e-08
DGUOK-AS1	NUP107	0.671092	0.000279224
DHCR7	NUP35	0.55714	0.0164142
DHDDS	NUP37	0.852575	0.00148966
DHFR	NUP54	0.594337	0.00201686
DHFR2	NUSAP1	2.32017	1.02688e-06
DHH	NUTM2A-AS1	0.569185	0.0090981
DHODH	NXF3	3.04644	3.19852e-08
DHRS1	NXT2	1.24374	2.23488e-08
DHRS11	OAS2	0.926581	0.028427
DHRS12	OAT	0.60585	0.0370431
DHRS3	OBSL1	1.87896	0.0423233
DHRS4	OCIAD1	0.385979	0.00368176
DHRS4-AS1	OCRL	0.649747	0.0265557
DHRS4L1	ODR4	0.392433	0.0277746
DHRS4L2	OFD1P17	0.399261	0.0389796
DHRS7	OGN	2.02468	1.88035e-06
DHRS7B	OIP5	1.85984	0.000273812
DHRS9	OLA1	0.481723	0.0339622
DHX15	OLAH	3.27175	0.000323553
DHX29	OLFM4	2.69505	0.00144543
DHX33	OLR1	2.77376	2.52244e-08
DHX34	OMA1	0.600121	0.0272459
DHX35	OMD	2.14358	9.80283e-07
DHX36	OMG	0.897816	0.028793
DHX37	OPALIN	4.38627	0.021042
DHX40	OPRM1	3.65877	0.041792
DHX8	OR10P1	3.43683	0.00764414
DIAPH2-AS1	OR10Y1P	2.64679	0.00069238
DIAPH3	OR13C3	4.08193	0.0280222
DIAPH3-AS2	OR13D1	2.11667	0.0110569
DICER1	OR13G1	5.62243	0.000338829
DIDO1	OR14K1	3.96739	0.0253379
DINOL	OR2A1-AS1	0.98392	0.0139661
DIP2A	OR2A4	1.24607	0.0475424
DIP2B	OR2A9P	1.12419	0.0170456
DIRC2	OR2AQ1P	2.6477	0.0013045
DIS3	OR2B2	2.10936	0.00290353
DIS3L	OR52L2P	1.672	0.0353353
DISC1	OR52N1	3.47892	0.0295932
DISP1	OR52X1P	2.31675	0.00948771
DIXDC1	OR56B3P	2.44859	7.64545e-05
DLD	OR6A2	3.63076	0.039144
DLEC1	OR6K4P	2.84676	0.00232594
DLEU1	OR6K6	2.37842	0.0171141
DLEU1-AS1	OR6N1	2.19918	0.0011552
DLEU2	OR6N2	2.62202	0.000899366
DLEU7-AS1	OR6P1	4.10662	0.0479312
DLG1-AS1	ORC1	1.84861	0.000285117
DLG2	ORC2	0.492851	0.000492399
DLG4	ORC3	0.766328	0.000327453
DLGAP1	ORC4	0.53792	0.00719349
DLGAP1-AS1	ORC6	1.38425	0.00581001
DLGAP1-AS2	ORM2	1.39339	0.0264688
DLGAP1-AS3	OSBPL1A	0.865664	0.000338241
DLGAP4	OSBPL6	1.67853	0.00665659
DLGAP5	OSBPL9	0.741999	7.19376e-05
DLST	OSBPL9P2	0.768412	0.00532865
DLSTP1	OSBPL9P3	0.616772	0.0342956
DLX1	OSTC	0.745195	0.0166994
DLX4	OSTCP1	0.836754	0.0298529
DMAC1	OSTCP2	0.771888	0.0341888
DMTF1	OSTCP4	0.860785	0.0259883
DMWD	OSTF1	0.563748	0.0025499
DMXL1	OSTF1P1	0.63506	0.0456863
DMXL2	OTOA	1.48516	0.0410706
DNA2	OTOF	3.07349	0.000131574
DNAAF2	OTUD6B	0.638655	0.00342578
DNAAF4-CCPG1	OTUD6B-AS1	0.845274	0.00377233
DNAH12	OXR1	0.403742	0.0290891
DNAI2	P2RX2	2.46195	0.0190886
DNAJA1	P2RY12	1.07741	0.0150561
DNAJA2	P2RY14	0.904512	0.0306493
DNAJA3	P4HA1	0.539105	0.039932
DNAJA4	PABPC4L	4.21968	0.00693675
DNAJB1	PADI3	2.06401	0.0159964
DNAJB11	PADI4	1.18585	0.00648586
DNAJB14	PALMD	1.73012	0.0374977
DNAJB2	PAPOLA	0.499555	0.010772
DNAJB4	PAQR9	3.59899	0.011455
DNAJB5-DT	PARP11	0.630193	0.0367849
DNAJB6	PARP2	0.589265	0.00249701
DNAJB7	PARP9	0.931785	0.0056069
DNAJC1	PARPBP	1.64921	1.01047e-08
DNAJC10	PAXBP1	0.735936	0.000199324
DNAJC13	PBDC1	0.852647	0.000266024
DNAJC14	PBX3	0.555525	0.000874187
DNAJC15	PCAT18	3.41608	0.0013045
DNAJC16	PCBP3	1.99356	7.05716e-06
DNAJC18	PCDH18	2.48338	0.0426703
DNAJC2	PCDH9	1.52111	0.0083457
DNAJC21	PCDHAC1	4.29231	0.0419494
DNAJC22	PCDHB13	4.5775	0.0155818
DNAJC25	PCDHB14	3.99964	0.0104037
DNAJC3-DT	PCDHB15	2.75636	0.019604
[truncated: 7,240 more rows]
