# Supplementary material for: RAS mutations drive proliferative chronic myelomonocytic leukemia via a KMT2A-PLK1 axis
Source: Nat Commun. 2021 May 18;12:2901. doi: 10.1038/s41467-021-23186-w (PMC8131698; doi:10.1038/s41467-021-23186-w)
Supplement: Supplementary file 7 — Source Data [file 41467_2021_23186_MOESM7_ESM.xlsx]

## Sheet: Figure 3
3A
Number of colonies
Control	NRAS
152	168
72	155
99	181
116	177
131	162
3B	Cell Count (x10^6)													3G
	siNT	siNRAS												Percent of PB cells						Percent of BM cells
Replicate 1														Monocytes			Neutrophils			Monocytes			Nutrophils
Day 0	1	1												Control	Nras G12D		Control	Nras G12D		Control	Nras G12D		Control	Nras G12D
Day 1	1.02	0.964												6.49	6.24		8.4	11		1.83	2.97		35.3	35.4
Day 2	1.112	1.068												5.07	6.55		11.6	10.7		1.5	2.77		39	31.4
Day 3	1.284	1.092												4.34	7.99		4.72	8.54		0.688	2.17		32.8	34.5
Replicate 2														5.3	12.9		8.24	14.8		0.708	1.86		35.5	36
Day 0	1	1												5.01	5.83		8.34	6.78		2.22			32.7
Day 1	1.064	1.028												5.13	9.94		5.68	3.29		2			28
Day 2	1.156	1.036												5.93	10.7		10.29	4.01
Day 3	1.332	1.04												3.91	7.1		9.67	5.09
Replicate 3														5.23	10.8		5.23	6.81
Day 0	1	1
Day 1	1.068	0.996
Day 2	1.124	1.024
Day 3	1.316	1.036												3H					3J
														Fold pERK over control					Fold colony formation relative to control
														No Cytokine		GM-CSF			Control	Nras G12D
														Control	Nras G12D	Control	Nras G12D		0.84163	24.3394
														1	1.57672	2.44092	2.46561		1.30317	18.6923
														1	1.34277	2.08491	2.84906		0.855205	14.1584
	Cell Count (x10^6)													1	1.39623	1.68295	2.60063
	Control	NRAS G12D													1.75133		2.7238
Replicate 1
Day 0	1	1
Day 1	1.04	1.036
Day 2	1.124	1.26
Day 3	1.384	1.688
Replicate 2
Day 0	1	1
Day 1	1.044	1.108
Day 2	1.192	1.404
Day 3	1.404	1.992
Replicate 2
Day 0	1	1
Day 1	1	1.044
Day 2	1.116	1.244
Day 3	1.388	1.872

## Sheet: Figure 4
Figure 4
4D					4E
PLK1 mRNA (relative expression)					pCMML		dCMML
NRAS wt dCMML	NRAS mt dCMML	JAK2 mt pCMML	NRAS mt pCMML		PLK1 Expression	VAF	PLK1 Expression	VAF
0.456119	0.359282	0.116712	1.57089		0.570888	0.38	0.359282	0.22
0.0714581	0.582895	0.251894	1.22024		1.22024	0.4	0.582895	0.41
0.126456	0.201838	2.02363	0.499588		0.499588	0.32	0.201838	0.28
0.0683176	0.102893	0.100793	3.77069		3.77069	0.43	0.102893	0.2
0.720582		0.00490728	1.28456		1.28456	0.42
0.130958		0.0552656	0.554927		0.554927	0.3
0.120399		0.079525	1.17697		1.17697	0.35
0.186576		0.036843	0.952115		0.952115	0.38
0.0902744		0.079525	0.446842		0.446842	0.3
0.149195			6.82457		6.82457	0.46
0.109084			1.73208		0.732085	0.32
2.21042			1.13365		0.133651	0.3
0.181004			0.951999		0.951999	0.32
0.482121			4.27299		4.27299	0.43
			1.1589		0.158896	0.34
			3.27385		3.27385	0.32
			1.23854		0.238544	0.31
			0.861614		0.861614	0.36
			1.105		0.104996	0.32
			1.8561		1.8561	0.39
			1.51788		1.51788	0.34
4F			4G					4H							4I
mRNA expression (relative to siNT control)			mRNA expression (relative to control vector)					mRNA expression after siKRAS (relative to siNT control)							mRNA expression after KRAS G12D (relative to controls)
NRAS	PLK1		NRAS	PLK1				KRAS	PLK1						KRAS	PLK1
11.6447	38.4567		15.9754	4.03874				16.2045	30.9003						3.30074	2.26014
23.0825	26.1077		19.0955	5.65228				30.323	29.2422						2.40597	2.49049
2.09252	8.68198		30.6595	3.68881				23.6439	68.2836						2.49124	3.12311
								67.5603	73.961						2.33832	2.15831

## Sheet: Figure 5
Figure 5
5A							5D
H3K4me1		H3K4me3		H3K27me3			H3K4me1 broad peak height
dCMML	pCMML	dCMML	pCMML	dCMML	pCMML		dCMML	pCMML
60096	143115	30270	29880	258882	332628		0.61	1.09
92727	75714	57398	17826	192857	65934		0.84	0.94
88900	86297	25536	66455	240363	112497		0.53	1.28
5E					5F						5G
H3K4me1 relative enrichment					H3K4me1 relative enrichment						H3K4me1 relative enrichment
siNT	siNRAS				siNT	siKRAS					Control	NRAS G12D
636.199	298.862				369.649	55.2077					3.2961	1790.57
746.156	523.967				219.358	71.9257					25.8783	2015.43
741.002	557.695				510.689	71.2987					23.4571	4898.66
2568.42	141.697				495.424	58.4613					29.798	1479.25
2622.39	117.512
2100.72	109.643
5H					5I						5J
H3K4me1 relative enrichment					H3K4me1 relative enrichment						H3K4me1 relative enrichment
Control	KRAS G12D				siNT	siJAK2					siNT	siNRAS
105.871	828.433				48.0233	87.39					13.4737	20.2453
245.377	441.662				50.5453	48.1727					14.4877	23.9393
259.731	2007.36				64.7557	133.629					59.9283	84.5983
416.41	1244.42				174.148	105.298					153.672	144.508

## Sheet: Figure 6
Figure 6
6C
Percent Input at PLK1
IgG	KMT2A
0.0034102	0.0092174
0.0029183	0.0064938
0.00400129	0.00581749
6D					6E					6F					6G
KMT2A (relative enrichment)					KMT2A (relative enrichment)					KMT2A (relative enrichment)					KMT2A (relative enrichment)
siNT	siNRAS				siNT	siKRAS				Control	NRAS G12D				Control	KRAS G12D
1.33033	0.730333				1.96967	0.826667				0.896178	5.69478				2.274	6.845
0.908	0.592				3.22967	1.25167				2.84397	5.01024				1.97467	5.09633
1.66467	0.742667				2.407	1.44767				1.59746	5.47612				1.87433	4.84367
1.286	0.808667				2.87633	1.462									2.231	4.89967
6H				6I
H3K4me1 (relative enrichment)				mRNA (relative expression)
siNT	siKMT2A			siNT		siKMT2A
1.486	0.482			KMT2A	PLK1	KMT2A	PLK1
0.831	0.415			100	100	0.038772	21.7489
1.284	0.502			100	100	12.4921	25.2864
1.117	0.366			100	100	0.152313	0.299965

## Sheet: Figure 7
Figure 7
7A (+blot)
Cell Count (x10^6)
	siNT	siPLK1
Day 0	1	1
Day 1	1.064	1.028
Day 2	1.164	1.14
Day 3	1.28	1.168
Day 0	1	1
Day 1	1.052	1.016
Day 2	1.116	1.044
Day 3	1.344	1.156
Day 0	1	1
Day 1	1.076	1.004
Day 2	1.168	1.064
Day 3	1.356	1.068
Day 0	1	1
Day 1	1.054	1.022
Day 2	1.142	1.12
Day 3	1.38	1.062
Day 0	1	1
Day 1	1.12	1.018
Day 2	1.18	1.02
Day 3	1.38	1.1
7B
Percent of colonies relative to vehicle
log[Drug] (M)	NRAS wildtype dCMML			NRAS mutant pCMML
-10	100	101	91	103	94	99
-8	98	92	93	79	77	72
-7.301	98	87	91	52	49	48
-7	88	89	92	37	35	38
-6.602	78	81	77	40	32	38
-6.301	79	74	78	20	22	21
7F							7H
Percent hCD45+ Cells							Spleen Weight (mg)
Spleen		BM		PB			Vehicle	Volasertib
Vehicle	Volasertib	Vehicle	Volasertib	Vehicle	Volasertib		94	44.3
9.58	0.062	74.2	1.05	40.2	0.042		79.8	17.2
9.46	0.017	75.4	1.19	51	0.43		92	27.2
12.6	0.025	85	0.14	43.7	0.21		95.8	60.3
27.1	3.34	4.58	4.03	28.1	10.7		97.4	105.4
20.1	7.2	13.7	1.28	62.5	51.5		75.4	34.2
51.1	14.5	8.4	2.92	71.7	0.031		249.9	58
6.5	0.017	2.71	0.021	2.73	0		53.3	40.3
12.7	0	1.07	0	2.71	0

## Sheet: Figure S1
Figure 1B
WBC
NRAS mt dCMML	NRAS mt pCMML	NRAS wt dCMML	NRAS wt pCMML
3.6	30.3	12.1	15.1
11.1	18.9	7.6	19.9
8.9	24.5	12.9	45.2
4.8	53.6	7.3	27.6
	52.7	7	16.5
	39.7	8.2	13.3
	20.6	12.4	19.7
	15.1	11.1	28.1
	25.7	6	264.8
	13	12.2	14.3
		4.9	20.5
		5.1	54.8
		7	131
		8.8	15.1
		11.2	42.3
		2.8	19.6
		10.9	37.5
		6.9	16.2
		3.9	14.2
		9.8	20.9
		6.9	69.4
		6.4	15.8
		5.5	37.8
		6.1	17
			41.3
			16
			13.5
AMC
NRAS mt dCMML	NRAS mt pCMML	NRAS wt dCMML	NRAS wt pCMML
1	5.2	1.3	1.6
1.7	9.1	2.3	3.3
1.2	10.7	3	6.1
0.8	10.1	1.2	4.6
	10.5	2.1	5.2
	15.4	1.4	2.9
	3.9	1.2	2.7
	6	2.6	6.7
	3.3		23.8
	3.3		2.1
		1.08	6.3
		1.2	19.1
		1.1	24.8
		1.6	2.7
		1.5	1.675
		1.2	9.438
		1.3	9.4
		0.9	5.3
		1.1	5.7
		6.9	3.9
		0.7	11.1
		1.4	2.8
		1.4
		1.6	1.8
			9.1
			0.9
			3.5
PB Blasts
NRAS mt dCMML	NRAS mt pCMML	NRAS wt dCMML	NRAS wt pCMML
0	0	7	0
0	7	0	19
0	0	0	0
0	12	0	0
	1	1	1
	6	12	0
	0	0	1
	0	0	5
	0	0	0
	0	3	0
		0	0
		0	2
		3	4
		0	1
		15	2
		0	0
		0	1
		0	1
		1	0
		0	0
		0	2
		0	0
		0
		0	0
			1
			3
			0
IMC	1	0
NRAS mt dCMML	1	2
NRAS mt pCMML	5	2
NRAS wt dCMML	10	8
NRAS wt pCMML	20	5

## Sheet: Figure S3
Supplementary Figure 3
S3B
S3C				S3D					S3G			S3H			S3I
Cell Count (10^6)				Cell Count (10^6)					Clonal	Subclonal		Clonal	Subclonal		Clonal	Subclonal
	siNT	siKRAS			Control	KRAS G12D			96	163		0	1		96	48
Day 0	1000000	1000000		Day 0	1000000	1000000			40	256		1	0		26	163
Day 1	1088000	1052000		Day 1	992000	1100000			39	216		0	5		40	353
Day 2	1172000	1152000		Day 2	1092000	1196000			178	264		7	3		39	183
Day 3	1540000	1288000		Day 3	1184000	1436000			24	110		0	15		178	112
									48	160		0	0		41	256
Day 0	1000000	1000000		Day 0	1000000	1000000			110	70		1	6		44	216
Day 1	1068000	1136000		Day 1	1048000	1136000			95	104		0	0		108	264
Day 2	1200000	1240000		Day 2	1132000	1248000			63	84		0	0		223	130
Day 3	1592000	1412000		Day 3	1228000	1548000			233	54		0	0		114	232
									345	69		0	0		183	110
Day 0	1000000	1000000		Day 0	1000000	1000000			80	451		12	0		24	124
Day 1	1028000	1008000		Day 1	1028000	1064000			69	349		2	0		59	160
Day 2	1136000	1076000		Day 2	1088000	1296000			177	76		1	0		48	147
Day 3	1484000	1164000		Day 3	1152000	1472000			179	27		0	0		220	173
									75	93		1	0		101	70
Day 0	1000000	1000000		Day 0	1000000	1000000			139	84		2	0		51	245
Day 1	1152000	1068000		Day 1	1016000	1028000			150	16		0	0		102	170
Day 2	1420000	1136000		Day 2	1052000	1124000			560	13		0	0		53	457
Day 3	1868000	1204000		Day 3	1160000	1372000			156	42		0	0		110	152
									273	296		0	6		95	68
S3E				S3F					83	20		0	0		63	158
Cell Count (10^6)				Cell Count (10^6)					114	89		0	0		233	136
	siNT	siJAK2			siNT	siNRAS			113	287		0	0		52	36
Day 0	1000000	1000000		Day 0	1000000	1000000			60	118		0	13		34	56
Day 1	1096000	1008000		Day 1	884000	1016000			204	105		1	0		345	83
Day 2	1156000	1072000		Day 2	1024000	1032000			67	695		0	0		107	332
Day 3	1420000	1108000		Day 3	1116000	1068000			89	172		1	0		269	210
									81	144		0	0		162	90
Day 0	1000000	1000000		Day 0	1000000	1000000			84	5		1	0		80	104
Day 1	1032000	1044000		Day 1	1040000	996000			228	111		0	3		237	107
Day 2	1124000	1116000		Day 2	1116000	1032000			138	625		0	2		69	84
Day 3	1244000	1112000		Day 3	1120000	1072000			58	296		9	2		139	54
									71	695		0	1		177	33
Day 0	1000000	1000000		Day 0	1000000	1000000			254	334		0	1		49	150
Day 1	1044000	1108000		Day 1	1032000	1068000			63	35		0	1		179	144
Day 2	1196000	1116000		Day 2	1132000	1124000			328			0	0		96	67
Day 3	1544000	1112000		Day 3	1196000	1160000			18			0	2		75	127
									19			0	3		120	144
Day 0	1000000	1000000		Day 0	1000000	1000000			27			3	1		139	553
Day 1	1100000	1044000		Day 1	1072000	1100000			51			0	4		150	67
Day 2	1116000	1040000		Day 2	1084000	1152000			53			3	0		76	102
Day 3	1460000	1016000		Day 3	1148000	1164000			197			4	0		560	451
									108			0	0		30	349
Day 0	1000000	1000000							82			0	0		107	55
Day 1	1152000	1020000							140			6	2		156	76
Day 2	1160000	1072000							64			0	2		61	30
Day 3	1516000	992000							189			0	0		60	27
									95			0	0		36	93
Day 0	1000000	1000000							75			0	0		82	15
Day 1	976000	976000							87			6	0		273	152
Day 2	1128000	1060000							202			0	2		118	86
Day 3	1452000	1120000							50			0	0		281	45
									125			0	0		55	16
									134			0	2		66	13
									146			0	0		450	42
									66			0	0		111	296
									66			0	0		210	20
									66			0	0		192	89
									66			0	1		55	287
									24			0	0		83	118
									183			0	1		132	105
									85			0	0		139	695
									131			0	0		55	172
									16			0	0		109	17
									16			1	2		123	30
									82			0	1		114	62
									67			0	0		165	84
									63			0	8		29	38
									83			0	1		171	144
									179			0	0		113	5
									163			1	0		204	177
									26			0	0		61	205
									54			0	0		60	105
									183			3	0		204	103
									351			0	0		67	390
									82			0	0		123	83.9
									105			0	0		281	111
									113			0	0		147	72
									77			1			89	58
									85			0			597	286
									113			4			115	325
									105			0			79	75
									18			0			81	172
									20			0			117	90
									106			0			120	625
									38			0			84	296
												0			228	695
												8			138	334
												0			168	35
												0			70	88
												0			137	263
												0			35	309
												0			70	94
												9			29	28
												0			65	150
												0			222	65
												4			58	283
												0			254	13
												0			25	186
												0			71
												0			94
												0			254
												0			63
												0			102
												1			328
												0			18
												5			19
												0			260
												0			273
												1			54
												1			27
												0			51
												0			93
												0			53
												4			143
												5			197
												0			49
												4			92
												3			23
												0			108
												2			28
												8			497
												1			69
												0			82
												2			140
												2			122
												5			64
												1			64
												0			189
												0			394
												0			43
												8			95
												5			75
												4			87
												0			392
												0			88
												0			202
												2			50
												2			83
												0			125
												0			134
												2			92
												7			184
												0			146
												0			39
												0			123
												0			62
												0			62
												1			112
												2			66
												1			66
												0			465
												0			49
												0			345
												1			122
												0			66
												2			84
												2			21
												3			58
												0			143
												0			143
												0			69
												0			45
												1			41
												0			60
												0			47
												0			173
												0			188
												0			69
												2			309
												4			136
												3			71
												10			76
												0			178
												0			116
												0			13
												0			58
												0			90
												0			66
												0			66
												15			24
												2			183
												1			85
												0			131
												0			16
												0			16
												2			82
												4			67
												0			63
												13			83
												2			179
												0			163
												11			26
												1			54
												0			183
												0			351
												17			82
												15			105
												0			113
															77
															85
															113
															105
															18
															20
															106
															38
															115
															123
															54
															42
															33
															78
															126
															164
															180
															66
															22
															71
															19
															134
															49
															18
															208

## Sheet: Figure S4
Supplementary Figure 4
S4E						S4F
Controls	RAS Wildtype	RAS Mutant
0.12	0.24	0.37
0.12	0.5	0.42
0.22	0.66	0.61
0.25	0.81	0.67
0.32		1.38
0.38		1.56
0.4
0.42
0.49
0.76
S4G
mRNA expression (relative to siNT control)
JAK2		PLK1
siNT	siJAK2	siNT	siJAK2
100	40.4006	100	75.3012
100	36.6269	100	55.985
100	31.074	100	60.9581
100	44.5501	100	174.44
S4H
mRNA expression (relative to siNT control)
NRAS		PLK1
siNT	siNRAS	siNT	siNRAS
100	58.8122	100	62.5696
100	43.1855	100	78.2924
100	35.6283	100	131.182
100	43.2117	100	141.792

## Sheet: Figure S6
Supplementary Figure 6
S6A			S6B				S6C	Cell Count (x10^6)
KMT2A (fold enrichment)			KMT2A (fold enrichment)					siNT	siKMT2A
siNT	siNRAS		siNT	siJAK2			Day 0	1	1
0.530333	0.592		1.08567	1.55967			Day 1	1.064	0.964
0.574667	0.730333		1.321	1.20467			Day 2	1.164	1.008
1.66467	2.24267		0.982	1.343			Day 3	1.28	1.02
1.286	1.70867		1.76033	1.773
							Day 0	1	1
S6D			S6E				Day 1	1.076	1.02
H3K4me1 (fold enrichment)			mRNA (relative expression)				Day 2	1.168	1.044
Vehicle	Mi-503		Vehicle	Mi-503			Day 3	1.356	1.036
784.223	100.342		1.26156	0.95138
796.357	110.871		1.30471	0.98641			Day 0	1	1
757.136	114.057		1.24849	0.93879			Day 1	1.052	1.052
							Day 2	1.116	1.064
S6F							Day 3	1.344	1.004
H3K4me1 (fold enrichment)
siNT	siKMT2C	siKMT2D					Day 0	1	1
7.502	31.398	56.722					Day 1	0.976	0.94
33.7617	11.926	6.065					Day 2	1.012	0.996
62.9977	72.3733	29.838					Day 3	1.316	1.004
